# Supplementary material for: Tris{N-[bis(pyrrolidin-1-yl)phosphoryl]-2,2,2-trichloroacetamide}trichlorido­erbium(III)
Source: Acta Crystallogr Sect E Struct Rep Online. 2010 Mar 27;66(Pt 4):m447. doi: 10.1107/S1600536810010408 (PMC2984002; doi:10.1107/S1600536810010408)
Supplement: Supplementary file 2 [file e-66-0m447-Isup2.hkl]

#
# h,k,l, Fc-squared, Fo-squared, sigma(Fo-squared) and status flag
#
data_I
_shelx_title '                                    kiev16 in P-1'
_shelx_refln_list_code          4
_shelx_F_calc_maximum      535.50
_exptl_crystal_F_000      2636.00
_reflns_d_resolution_high  0.7107
 
loop_
 _symmetry_equiv_pos_as_xyz
 'x, y, z'
 '-x, -y, -z'
 
_cell_length_a    15.2850
_cell_length_b    19.4420
_cell_length_c    20.2830
_cell_angle_alpha  95.461
_cell_angle_beta   91.937
_cell_angle_gamma 106.405
 
_shelx_F_squared_multiplier     1.000
 
loop_
 _refln_index_h
 _refln_index_k
 _refln_index_l
 _refln_F_squared_calc
 _refln_F_squared_meas
 _refln_F_squared_sigma
 _refln_observed_status
   5   0   0      654.41      513.46     43.78 o
   6   0   0    29560.17    26570.97    283.35 o
   7   0   0    20635.58    22050.93    282.97 o
   8   0   0     4022.65     3605.51     89.20 o
   9   0   0     6266.71     6551.98    118.73 o
  10   0   0     2551.50     2238.83     96.34 o
  11   0   0    22937.99    23301.46    224.74 o
  12   0   0      853.39      752.02     97.03 o
  13   0   0     3574.68     4125.44    202.74 o
  14   0   0      185.17      149.46    151.54 o
  15   0   0      838.46      576.01    171.49 o
  16   0   0      399.55      342.65    181.99 o
  17   0   0     2057.04     1910.93    207.77 o
  18   0   0      604.36      600.81    222.74 o
  19   0   0       75.18      192.63    307.46 o
  20   0   0      583.76      498.42    350.82 o
 -20   1   0      101.57        0.00    350.46 o
 -19   1   0      907.28      779.76    212.77 o
 -18   1   0        0.88        0.00    189.39 o
 -17   1   0     1517.30     1476.18    221.56 o
 -16   1   0     5026.81     5684.83    266.75 o
 -15   1   0       43.45        0.00    166.78 o
 -14   1   0       20.83        0.00    154.26 o
 -13   1   0      734.05      752.27    165.11 o
 -12   1   0     9656.27    10573.09    243.29 o
 -11   1   0     1375.24     1553.11     89.50 o
 -10   1   0    41281.25    40839.18    374.40 o
  -9   1   0     5345.00     5279.50    106.94 o
  -8   1   0     4711.80     5006.26    136.97 o
  -7   1   0     6106.12     7199.86    125.57 o
  -6   1   0    46646.12    47814.73    292.18 o
  -5   1   0     1534.42     1199.88     50.53 o
   4   1   0     5369.47     4850.84     72.88 o
   5   1   0      274.89      153.76     45.28 o
   6   1   0    16197.43    14924.43    135.21 o
   7   1   0     5273.78     5445.36    135.76 o
   8   1   0    39314.54    40885.21    273.85 o
   9   1   0     2744.94     2417.24     89.06 o
  10   1   0     7933.03     7762.49    178.86 o
  11   1   0        2.64       43.10     80.77 o
  12   1   0     2031.32     2101.76    162.52 o
  13   1   0      114.25      169.55    145.44 o
  14   1   0     1912.22     1973.97    184.93 o
  15   1   0      861.19      763.83    183.44 o
  16   1   0      406.00      522.19    189.59 o
  17   1   0      315.13      432.40    205.85 o
  18   1   0     1116.48     1049.37    318.68 o
  19   1   0      249.32      295.47    367.43 o
  20   1   0        8.75        0.00    378.99 o
 -20   2   0       90.00       46.00    285.26 o
 -19   2   0      299.71      153.47    192.90 o
 -18   2   0     1134.05     1028.00    210.94 o
 -17   2   0       13.17        0.00    194.84 o
 -16   2   0     3778.03     3713.54    256.84 o
 -15   2   0     3247.49     3338.74    207.65 o
 -14   2   0      536.52      628.38    157.55 o
 -13   2   0     2355.21     2075.96    199.27 o
 -12   2   0     1626.41     1652.72     96.88 o
 -11   2   0     1373.93     1751.73    106.87 o
 -10   2   0      925.90      971.76     69.92 o
  -9   2   0     1034.66      712.09     60.89 o
  -8   2   0    12512.74    12681.85    124.44 o
  -7   2   0     2541.78     2517.39     82.49 o
  -6   2   0    10123.25    10813.71     99.36 o
  -5   2   0     5379.61     5783.64     81.00 o
  -4   2   0     6393.39     7915.30    100.39 o
   1   2   0       13.05       53.83     29.19 o
   3   2   0       98.06       61.77     43.71 o
   4   2   0    10039.56    10673.94    106.13 o
   5   2   0     1779.89     1748.37     70.50 o
   6   2   0     4607.43     4406.70     88.20 o
   7   2   0     3552.30     3631.46     96.30 o
   8   2   0     9141.27     9177.64    161.68 o
   9   2   0    32263.76    30993.96    470.52 o
  10   2   0      469.01      488.00     86.49 o
  11   2   0    10105.15    11082.64    176.07 o
  12   2   0     1928.98     1804.53    106.23 o
  13   2   0     1119.07     1012.89    162.57 o
  14   2   0      407.90      322.16    157.06 o
  15   2   0     2398.19     2473.96    209.64 o
  16   2   0     1369.73     1285.43    190.62 o
  17   2   0      305.15      315.45    337.09 o
  18   2   0      906.66      932.72    367.67 o
  19   2   0      707.70      450.27    366.97 o
  20   2   0      267.51      311.84    374.22 o
 -21   3   0      515.03      505.02    369.54 o
 -20   3   0        7.19        0.00    231.29 o
 -19   3   0      148.00       48.74    213.47 o
 -18   3   0      863.51      634.19    192.02 o
 -17   3   0       78.90        0.00    166.62 o
 -16   3   0      405.87      483.61    172.77 o
 -15   3   0     1182.24     1094.68    175.82 o
 -14   3   0    17380.80    18223.67    335.18 o
 -13   3   0      158.45      103.74    140.49 o
 -12   3   0    18312.49    19049.46    213.73 o
 -11   3   0        3.11        0.00     64.57 o
 -10   3   0      151.50       62.06     58.47 o
  -9   3   0     1880.30     1786.80     69.72 o
  -8   3   0    24799.45    24665.31    166.44 o
  -7   3   0      577.23      650.35     47.74 o
  -6   3   0     1267.43     1515.05     76.38 o
  -5   3   0    43126.16    40802.52    388.57 o
  -4   3   0     8526.19     9404.67    230.37 o
   0   3   0       20.64       56.72     23.81 o
   2   3   0      125.33       54.95     57.19 o
   3   3   0      272.21      309.36     51.53 o
   4   3   0      334.43      246.93     53.29 o
   5   3   0    17461.89    19275.25    246.65 o
   6   3   0    23705.14    22166.55    213.55 o
   7   3   0     9892.67    10609.45    201.90 o
   8   3   0     1655.13     1580.47     83.70 o
   9   3   0      916.90      727.91     82.03 o
  10   3   0    20559.66    18807.18    211.81 o
  11   3   0       45.33       76.07     85.38 o
  12   3   0     8962.19     9590.93    202.47 o
  13   3   0      442.56      305.25    151.34 o
  14   3   0      850.00      753.77    162.29 o
  15   3   0        8.02      139.86    176.80 o
  16   3   0     1493.16     1034.44    345.65 o
  17   3   0      426.37      471.95    320.43 o
  18   3   0       83.47        0.00    377.70 o
  19   3   0      518.04      564.53    377.75 o
 -21   4   0      117.36       19.51    242.03 o
 -20   4   0     1774.82     1692.54    246.99 o
 -19   4   0       68.26        0.00    198.92 o
 -18   4   0      545.12      617.94    207.27 o
 -17   4   0      528.57      492.10    180.54 o
 -16   4   0      113.51      104.62    163.25 o
 -15   4   0      758.02      695.44    170.36 o
 -14   4   0     1664.06     1864.34    182.51 o
 -13   4   0    14264.89    14492.13    239.53 o
 -12   4   0       87.35       52.85     70.33 o
 -11   4   0     4968.90     4871.90    103.93 o
 -10   4   0      548.38      554.08     64.60 o
  -9   4   0    13449.00    14252.18    136.77 o
  -8   4   0       42.58       34.64     52.28 o
  -5   4   0     4131.63     4047.50     74.43 o
  -4   4   0   104130.65   109800.50    848.05 o
   1   4   0     3713.03     3662.66     78.85 o
   3   4   0       40.18      180.15     62.23 o
   4   4   0      245.31      164.71     57.93 o
   5   4   0     1455.03     1733.12     71.77 o
   7   4   0    24471.93    24250.47    249.07 o
   8   4   0     4258.08     3827.80    107.70 o
   9   4   0     1423.13     1595.84    116.76 o
  10   4   0      863.63      561.67     90.09 o
  11   4   0     3851.18     4253.87    134.16 o
  12   4   0        6.84        0.00    143.49 o
  13   4   0     2555.99     2555.59    408.27 o
  14   4   0      547.71      602.28    166.79 o
  15   4   0     1962.21     1748.48    356.25 o
  16   4   0      401.96      299.08    357.99 o
  17   4   0      754.11      593.65    365.14 o
  18   4   0      298.64       85.69    320.61 o
  19   4   0        3.34      151.28    405.93 o
 -21   5   0      299.63      262.99    211.09 o
 -20   5   0      333.44      310.55    201.02 o
 -19   5   0     1855.79     1715.37    221.02 o
 -18   5   0      280.67      291.00    175.53 o
 -17   5   0       23.77       20.67    160.59 o
 -16   5   0     2136.80     2226.60    203.40 o
 -15   5   0      806.74      801.19    168.86 o
 -14   5   0     2215.00     2421.66    152.81 o
 -13   5   0      515.85      655.83    130.36 o
 -12   5   0      919.76      571.65     71.23 o
 -11   5   0      267.22      174.27     64.71 o
 -10   5   0     1196.42     1159.02     70.85 o
  -9   5   0      381.77      419.31     59.01 o
  -8   5   0    12282.95    13460.56    255.84 o
  -6   5   0    30822.98    31801.06    614.63 o
  -5   5   0    41150.16    37515.47    188.05 o
  -4   5   0    16729.54    19333.56    113.09 o
  -3   5   0    52080.62    47906.55    195.16 o
  -2   5   0       17.21       24.44     49.67 o
   0   5   0       26.27       33.92     56.23 o
   2   5   0     4469.51     4094.08     78.21 o
   4   5   0    14852.51    15018.04    128.97 o
   5   5   0    41224.81    39423.59    239.63 o
   6   5   0      196.54       41.83     66.11 o
   7   5   0     3054.35     2723.03     98.03 o
   8   5   0    32746.70    32017.38    307.20 o
   9   5   0      147.43      143.50     83.03 o
  10   5   0      772.88      584.29     93.43 o
  11   5   0      376.41      422.58     94.72 o
  12   5   0     1459.91     1424.93    236.25 o
  13   5   0      568.18      534.07    160.81 o
  14   5   0     4419.59     4612.89    408.78 o
  15   5   0     1060.77     1159.85    364.87 o
  16   5   0      680.49      390.38    364.03 o
  17   5   0      169.80      243.62    394.92 o
  18   5   0      432.09      312.44    374.63 o
  19   5   0      668.90      397.38    332.34 o
 -21   6   0       10.66        0.00    203.70 o
 -20   6   0     1104.32      913.43    231.28 o
 -19   6   0      662.90      664.49    215.25 o
 -18   6   0     2050.63     2114.51    212.41 o
 -17   6   0      516.16      471.16    174.67 o
 -16   6   0      830.91      607.67    170.16 o
 -15   6   0     5340.56     5718.17    189.22 o
 -14   6   0      850.55      949.50    140.13 o
 -13   6   0     5343.34     5989.67    179.19 o
 -12   6   0       66.87       50.20     66.35 o
 -11   6   0     2748.13     2980.49     93.42 o
 -10   6   0       17.86        0.00     63.35 o
  -9   6   0     1992.73     1992.09     78.30 o
  -8   6   0     8767.26     9549.68    282.85 o
  -7   6   0     1132.83     1252.49     71.82 o
  -6   6   0    23194.65    25042.80    170.62 o
  -5   6   0    62312.54    59526.75    414.77 o
  -4   6   0    20845.54    20908.93    310.14 o
  -1   6   0     1361.23     1058.86     66.68 o
   0   6   0    33880.38    37242.68    237.09 o
   3   6   0     4697.85     5056.10     88.50 o
   4   6   0    20998.04    22778.51    257.93 o
   5   6   0    37755.23    38326.36    454.63 o
   6   6   0    19771.42    19300.65    193.36 o
   7   6   0        3.47       10.31     82.05 o
   8   6   0     1749.80     1656.64    105.65 o
   9   6   0    18270.27    18748.42    249.95 o
  10   6   0      111.21        0.00     92.77 o
  11   6   0     1365.53     1460.41    110.31 o
  12   6   0       14.10        0.00    287.16 o
  13   6   0     4433.10     4507.95    403.29 o
  14   6   0      373.84      385.34    322.78 o
  15   6   0     3269.23     3268.23    406.23 o
  16   6   0      140.75        0.00    349.73 o
  17   6   0       30.51        0.00    378.51 o
  18   6   0      203.57        0.00    418.52 o
 -21   7   0     1003.89      823.79    224.97 o
 -20   7   0       14.41       66.01    215.23 o
 -19   7   0      967.91      877.63    215.37 o
 -18   7   0     1649.71     1412.85    191.12 o
 -17   7   0     1274.96     1098.16    186.82 o
 -16   7   0       41.66        0.00    133.96 o
 -15   7   0     1472.65     1311.35    141.35 o
 -14   7   0    17665.56    18696.40    315.35 o
 -13   7   0       33.46        6.34    117.43 o
 -12   7   0     4865.01     4434.37    109.10 o
 -11   7   0        4.14        0.00     67.34 o
 -10   7   0      349.25      433.65     70.53 o
  -9   7   0     1027.76      713.06     72.14 o
  -8   7   0    25345.25    27357.01    403.30 o
  -7   7   0     7169.38     7434.11    110.15 o
  -5   7   0    31457.07    31566.34    275.97 o
  -4   7   0    16457.25    17548.68    147.66 o
  -2   7   0       32.90      116.98     59.55 o
  -1   7   0     6364.43     6542.32    180.93 o
   0   7   0     1189.73     1037.91     70.61 o
   2   7   0     1053.14      875.31     79.23 o
   3   7   0    54959.62    55290.57    571.54 o
   4   7   0      694.09      838.40     68.38 o
   5   7   0    12848.06    14071.69    151.94 o
   6   7   0    14913.54    14061.02    176.59 o
   7   7   0      683.04      515.49    102.00 o
   8   7   0     4135.07     3470.80    149.46 o
   9   7   0      914.05      776.48    103.14 o
  10   7   0     2304.14     2600.39    125.56 o
  11   7   0       11.90        0.00    118.63 o
  12   7   0      362.46      276.60    296.56 o
  13   7   0      363.35      467.62    340.95 o
  14   7   0     1516.21     1402.88    359.57 o
  15   7   0      244.53      477.58    337.94 o
  16   7   0      849.32      666.96    357.21 o
  17   7   0      316.44      282.96    250.54 o
  18   7   0       45.66        0.00    262.37 o
 -21   8   0       31.24      155.09    218.92 o
 -20   8   0     1586.83     1560.70    222.74 o
 -19   8   0        5.21        0.00    184.01 o
 -18   8   0     1317.37     1335.48    199.73 o
 -17   8   0      529.93      459.19    146.31 o
 -16   8   0      415.74      318.58    136.14 o
 -15   8   0     1627.00     1317.05    140.23 o
 -14   8   0     1202.34     1227.64    138.97 o
 -13   8   0    15948.61    15737.45    247.57 o
 -12   8   0        7.47        0.00     71.60 o
 -11   8   0     2410.31     2897.42    121.87 o
 -10   8   0      154.82      171.42     69.93 o
  -9   8   0       43.25       91.84     63.91 o
  -8   8   0     3059.44     3081.91     89.74 o
  -7   8   0    28646.77    28407.60    353.63 o
  -6   8   0    11865.99    10703.01    128.05 o
  -5   8   0     1011.73     1086.67     66.68 o
  -4   8   0    16928.04    19048.65    161.65 o
  -3   8   0     8318.30     7263.26    110.05 o
  -1   8   0      610.46      483.08     67.15 o
   0   8   0    22211.89    20964.82    178.29 o
   1   8   0     3817.34     3393.36     84.64 o
   3   8   0     7565.71     6662.38    136.91 o
   4   8   0    28131.54    30195.85    210.15 o
   5   8   0     4381.44     4064.29    105.11 o
   6   8   0     3758.93     3275.62    106.04 o
   7   8   0    15070.10    15204.69    181.04 o
   8   8   0     1906.68     1767.43    113.96 o
   9   8   0      468.60      501.53    105.76 o
  10   8   0     1475.86     1381.02    146.81 o
  11   8   0     5043.13     5488.35    213.42 o
  12   8   0        2.52      120.91    299.76 o
  13   8   0     2365.63     2127.28    391.29 o
  14   8   0      731.85      632.32    233.54 o
  15   8   0      374.46      317.69    229.64 o
  16   8   0       20.43        0.00    253.81 o
  17   8   0      173.00        9.82    265.49 o
 -21   9   0        9.33      156.12    221.15 o
 -20   9   0      354.97      336.10    203.91 o
 -19   9   0     1617.66     1637.04    202.51 o
 -18   9   0        1.94        0.00    150.34 o
 -17   9   0       29.93        0.00    136.28 o
 -16   9   0     1215.71     1325.60    146.80 o
 -15   9   0        8.83        0.00    124.71 o
 -14   9   0     3430.70     3522.82    162.50 o
 -13   9   0      358.30      354.86    118.52 o
 -12   9   0     7339.99     7123.89    219.87 o
 -11   9   0      116.66      198.19     79.54 o
 -10   9   0    13575.24    13962.58    172.50 o
  -9   9   0      993.54     1276.34     79.23 o
  -8   9   0      201.39       93.43     65.66 o
  -7   9   0      984.79     1097.15     91.68 o
  -6   9   0    16706.99    17476.74    139.86 o
  -5   9   0    47106.60    46346.55    259.89 o
  -4   9   0     1581.36     1518.10     75.90 o
  -3   9   0    31099.37    31064.90    278.60 o
  -2   9   0     2242.88     1908.65     84.02 o
   0   9   0      134.81      165.90     69.16 o
   1   9   0    34090.56    30616.70    231.40 o
   2   9   0       75.16      138.29     68.40 o
   3   9   0     3503.96     3219.28    120.99 o
   4   9   0     8807.52     8679.86    133.39 o
   5   9   0    15630.42    15637.56    156.25 o
   6   9   0      653.15      843.77     88.47 o
   7   9   0      416.07      214.88     87.86 o
   8   9   0     6412.61     6347.04    142.69 o
   9   9   0        7.47        0.00    117.96 o
  10   9   0      125.06       70.38    116.72 o
  11   9   0      345.20      315.96    127.48 o
  12   9   0     5199.21     5581.54    458.37 o
  13   9   0      219.87      459.18    222.65 o
  14   9   0     1423.78     1449.57    259.05 o
  15   9   0      479.35      324.51    221.56 o
  16   9   0       63.45       25.66    267.47 o
  17   9   0       27.10        0.00    286.25 o
 -21  10   0       86.35       37.80    255.65 o
 -20  10   0      695.56      594.38    315.69 o
 -19  10   0      544.54      549.42    165.56 o
 -18  10   0     1318.34     1148.09    158.07 o
 -17  10   0      596.85      492.10    155.61 o
 -16  10   0      364.46      242.17    131.21 o
 -15  10   0      413.62      302.24    123.57 o
 -14  10   0       21.74        0.00    120.72 o
 -13  10   0      917.92      948.01    123.94 o
 -12  10   0        0.73       72.18     83.99 o
 -11  10   0    37329.52    36734.99    279.40 o
 -10  10   0       10.90       13.56     78.01 o
  -9  10   0    19309.28    18218.49    191.53 o
  -8  10   0     3575.55     3759.77    105.74 o
  -7  10   0     3971.66     4056.10    104.37 o
  -6  10   0     1765.15     1712.52     83.85 o
  -5  10   0     5912.51     5399.32    164.96 o
  -4  10   0    10230.09     9944.23    139.45 o
  -3  10   0     1420.39     1327.88     79.94 o
  -2  10   0     1584.61     1770.02     87.83 o
  -1  10   0     1463.37     1263.75     85.46 o
   0  10   0       27.79       79.13     75.63 o
   1  10   0      522.65      508.84     85.95 o
   2  10   0    47639.00    47490.98    272.87 o
   3  10   0      282.55      224.62     81.96 o
   4  10   0      114.88      170.29    114.23 o
   5  10   0     8145.60     8491.30    130.68 o
   6  10   0     3219.22     3141.57    112.56 o
   7  10   0      119.50      154.48     92.28 o
   8  10   0     1390.24     1276.77    134.96 o
   9  10   0     2141.96     2287.80    153.56 o
  10  10   0        3.39        0.00    127.25 o
  11  10   0      540.19      658.65    133.96 o
  12  10   0        2.43       24.65    207.12 o
  13  10   0     1881.39     1934.69    263.42 o
  14  10   0       61.19        0.00    239.38 o
  15  10   0      849.53      643.11    240.52 o
  16  10   0      584.84      451.03    278.46 o
 -21  11   0      930.89      804.24    350.07 o
 -20  11   0        1.12        0.00    302.84 o
 -19  11   0      129.08       98.98    184.50 o
 -18  11   0     1466.31     1196.08    164.89 o
 -17  11   0     2443.08     2533.70    172.91 o
 -16  11   0        1.27       19.21    131.63 o
 -15  11   0       82.69        0.00    117.94 o
 -14  11   0     1078.57     1158.07    125.22 o
 -13  11   0      235.37       73.92    125.78 o
 -12  11   0       33.14       44.93     91.35 o
 -11  11   0      508.55      415.18     93.95 o
 -10  11   0     6060.63     6663.86    140.57 o
  -9  11   0      277.77      189.24     79.65 o
  -8  11   0    24488.38    25801.95    224.58 o
  -7  11   0     3616.98     3922.10     91.45 o
  -6  11   0     4082.63     4570.57    113.91 o
  -5  11   0      692.53      444.42     74.79 o
  -4  11   0       73.85       70.90     72.46 o
  -2  11   0      225.63      211.59     78.93 o
  -1  11   0    23762.02    22839.71    484.56 o
   0  11   0      370.40      254.61     86.15 o
   1  11   0      187.11       30.37     87.41 o
   2  11   0      949.82      782.37     98.88 o
   3  11   0    10678.27    10994.33    162.82 o
   4  11   0     4062.97     4001.04    125.04 o
   5  11   0     3295.62     3431.45    135.48 o
   6  11   0    10061.40    10287.13    215.21 o
   7  11   0      196.45      158.80    123.67 o
   8  11   0       80.94       55.84    124.53 o
   9  11   0     2504.80     2009.91    156.70 o
  10  11   0     5760.66     6142.92    271.46 o
  11  11   0        7.63        0.00    134.71 o
  12  11   0      308.78      280.34    230.43 o
  13  11   0      488.32      298.10    248.43 o
  14  11   0      343.62      205.17    241.14 o
  15  11   0        5.63        0.00    255.46 o
  16  11   0      580.95      491.06    282.15 o
 -21  12   0        2.44       17.25    329.98 o
 -20  12   0      264.41      228.12    190.34 o
 -19  12   0      120.37      113.09    216.89 o
 -18  12   0      906.71      709.59    207.89 o
 -17  12   0     4092.59     4246.28    264.68 o
 -16  12   0      483.21      342.39    129.91 o
 -15  12   0       92.71        8.06    121.73 o
 -14  12   0      179.97       85.41    112.37 o
 -13  12   0     5321.14     5362.48    195.29 o
 -12  12   0       33.53       18.23     88.13 o
 -11  12   0     7963.44     7572.53    156.85 o
 -10  12   0     1254.30     1258.25     99.12 o
  -9  12   0     6872.89     6714.48    140.43 o
  -8  12   0     2890.15     2966.96    105.84 o
  -7  12   0     9716.46     9382.58    181.13 o
  -6  12   0    15549.59    15715.37    188.36 o
  -5  12   0      714.82      733.77     84.60 o
  -4  12   0     1488.54     1008.28     88.99 o
  -3  12   0     1317.64     1302.26    107.97 o
  -2  12   0     2069.98     1799.82    101.64 o
  -1  12   0      540.27      643.00     94.08 o
   0  12   0    60047.98    60229.10    514.53 o
   1  12   0     1342.01     1302.01    113.07 o
   2  12   0      370.80      526.58    106.77 o
   3  12   0     2343.74     2442.31    113.32 o
   4  12   0      115.27      176.08     97.12 o
   5  12   0     3024.80     2958.64    113.48 o
   6  12   0      434.94      478.19    130.21 o
   7  12   0     5190.61     4934.76    181.53 o
   8  12   0      542.51      421.08    138.05 o
   9  12   0      144.63       53.55    141.25 o
  10  12   0       32.65      107.67    141.82 o
  11  12   0     3888.62     4161.10    322.95 o
  12  12   0      112.47      209.28    237.56 o
  13  12   0      134.20        0.00    241.84 o
  14  12   0      345.02      265.80    224.15 o
  15  12   0       56.68       23.17    275.77 o
 -21  13   0       26.40        0.00    301.37 o
 -20  13   0        5.36        0.00    216.59 o
 -19  13   0     1129.25      725.49    219.33 o
 -18  13   0        2.68        0.00    208.72 o
 -17  13   0     1104.50     1238.12    208.80 o
 -16  13   0     2830.02     2775.54    273.16 o
 -15  13   0      354.83      165.32    179.40 o
 -14  13   0      969.54      966.92    144.01 o
 -13  13   0      268.56      151.96    121.75 o
 -12  13   0    10866.33    11099.68    264.18 o
 -11  13   0       32.02       70.26     89.93 o
 -10  13   0    11226.85    12038.76    265.60 o
  -9  13   0     2651.33     2672.76    176.14 o
  -8  13   0     1644.45     1500.71     79.36 o
  -7  13   0       13.53       81.15     82.77 o
  -6  13   0     3155.86     3592.66    119.92 o
  -5  13   0      258.94      423.03     89.30 o
  -4  13   0     1563.07     1658.70    104.56 o
  -3  13   0     3939.32     4277.95    191.08 o
  -2  13   0     1464.48     1574.09    107.47 o
  -1  13   0     6750.55     7179.51    160.21 o
   0  13   0      388.10      523.14    105.04 o
   1  13   0    45070.68    42242.51    522.51 o
   2  13   0      196.69      183.52    106.87 o
   3  13   0      374.49      290.73    110.19 o
   4  13   0      828.46      975.55    111.05 o
   5  13   0       91.06       82.76     93.10 o
   6  13   0       37.31      109.36    100.44 o
   7  13   0      674.37      530.70    139.42 o
   8  13   0     3393.96     3541.81    182.81 o
   9  13   0      375.09      281.10    141.77 o
  10  13   0      744.81      571.34    154.76 o
  11  13   0        5.01       72.92    137.37 o
  12  13   0     2062.32     1972.56    262.82 o
  13  13   0        3.31        6.85    228.18 o
  14  13   0      123.05       84.56    224.04 o
  15  13   0      376.85      220.25    291.37 o
 -20  14   0       99.82       59.56    213.85 o
 -19  14   0      131.99       32.98    208.37 o
 -18  14   0      603.02      442.12    218.70 o
 -17  14   0        4.62        0.00    189.49 o
 -16  14   0      570.28      545.67    209.46 o
 -15  14   0     1991.47     1862.66    216.30 o
 -14  14   0      196.75       21.61    255.17 o
 -13  14   0     1672.35     1508.81    285.18 o
 -12  14   0       43.78       47.71     88.56 o
 -11  14   0    18206.00    18995.88    230.65 o
 -10  14   0      427.54      446.15     98.41 o
  -9  14   0     5902.04     6188.49    148.73 o
  -8  14   0     2998.88     3348.55    100.43 o
  -7  14   0     2013.16     2198.12    111.54 o
  -6  14   0     2226.58     2089.69    110.32 o
  -5  14   0     3152.45     3074.35    198.87 o
  -4  14   0     3850.52     3489.95    126.97 o
  -3  14   0      315.13      213.93     92.80 o
  -2  14   0    11470.14    12024.00    194.61 o
  -1  14   0      728.70      759.75    108.98 o
   0  14   0      845.06     1191.46    121.35 o
   1  14   0      785.87      614.79    114.53 o
   2  14   0    12235.84    11255.84    207.43 o
   3  14   0     6220.21     6374.79    199.50 o
   4  14   0      348.32      223.63    114.00 o
   5  14   0      565.04      603.89    105.46 o
   6  14   0     1824.90     1745.96    155.29 o
   7  14   0      126.86       14.21    143.96 o
   8  14   0      695.19      581.50    147.67 o
   9  14   0     5086.98     5422.48    239.53 o
  10  14   0       71.48       78.84    155.67 o
  11  14   0      753.12      630.31    170.58 o
  12  14   0      262.87      342.67    226.12 o
  13  14   0      544.70      571.17    241.12 o
  14  14   0      107.22       81.89    240.94 o
 -20  15   0       98.49        0.00    205.87 o
 -19  15   0       14.75        0.00    221.20 o
 -18  15   0      424.96      400.67    224.76 o
 -17  15   0      934.44      983.11    225.29 o
 -16  15   0       17.27        0.00    200.86 o
 -15  15   0      655.27      724.02    203.47 o
 -14  15   0     4532.93     4464.39    352.83 o
 -13  15   0        3.91        0.00    258.84 o
 -12  15   0     1709.34     1735.43    155.73 o
 -11  15   0      742.42      740.87    152.46 o
 -10  15   0     1805.93     1811.06    114.12 o
  -9  15   0      960.64     1067.44    104.93 o
  -8  15   0     4229.58     3960.47    109.84 o
  -7  15   0     2115.27     1727.60    115.12 o
  -6  15   0     1667.17     1955.24    115.72 o
  -5  15   0     8761.04     8417.21    172.66 o
  -4  15   0     3335.39     2962.15    129.82 o
  -3  15   0    13480.04    12552.49    237.36 o
  -2  15   0        0.57       66.23    105.50 o
  -1  15   0    17227.08    18273.77    243.31 o
   0  15   0      125.36      142.82    106.14 o
   1  15   0      228.48      213.88    113.98 o
   2  15   0     1642.49     1302.81    130.57 o
   3  15   0     4554.69     4374.29    162.69 o
   4  15   0      390.58      300.24    118.62 o
   5  15   0      537.05      431.49    161.28 o
   6  15   0     1389.07     1608.15    159.03 o
   7  15   0     2281.62     2150.22    221.55 o
   8  15   0      217.31       87.71    152.11 o
   9  15   0       29.45      172.95    160.06 o
  10  15   0     2416.34     2111.41    184.38 o
  11  15   0       37.93       41.56    247.18 o
  12  15   0      333.56      353.15    250.42 o
  13  15   0      134.46      143.95    254.29 o
 -20  16   0      664.57      498.07    225.91 o
 -19  16   0      289.82      399.68    211.90 o
 -18  16   0       27.01       35.35    213.09 o
 -17  16   0     1240.76     1169.89    228.70 o
 -16  16   0      702.05      407.03    225.15 o
 -15  16   0        0.33        0.00    189.88 o
 -14  16   0      501.27      488.47    283.86 o
 -13  16   0     4192.70     3994.20    350.14 o
 -12  16   0        0.65       19.53    138.46 o
 -11  16   0     4037.25     3725.54    283.00 o
 -10  16   0      138.56      122.30    140.79 o
  -9  16   0     5701.63     5414.13    156.49 o
  -8  16   0      362.33      332.86    100.02 o
  -7  16   0     1374.08     1215.12    113.37 o
  -6  16   0       65.13       45.20     98.37 o
  -5  16   0       13.43       91.31    102.13 o
  -4  16   0     3735.71     4304.07    149.32 o
  -3  16   0     3226.88     3321.67    143.67 o
  -2  16   0     4347.63     4146.46    154.08 o
  -1  16   0      463.42      434.20    118.23 o
   0  16   0     5835.12     6208.74    176.53 o
   1  16   0      599.34      338.78    116.60 o
   2  16   0      535.79      805.93    126.65 o
   3  16   0      478.50      520.20    121.17 o
   4  16   0     2379.50     2027.29    211.67 o
   5  16   0       10.34        5.98    169.38 o
   6  16   0      660.69      542.69    187.30 o
   7  16   0     1878.18     1842.43    194.74 o
   8  16   0     1153.75     1072.85    171.84 o
   9  16   0       23.14       92.12    165.02 o
  10  16   0        3.80      139.25    159.12 o
  11  16   0      917.45      918.84    262.56 o
  12  16   0       16.91        0.00    266.55 o
  13  16   0      367.65      399.58    279.57 o
 -19  17   0     1034.88      694.20    234.35 o
 -18  17   0       31.14        0.00    219.87 o
 -17  17   0       78.32        0.00    191.24 o
 -16  17   0     1502.43     1453.10    235.03 o
 -15  17   0      426.13      353.98    285.26 o
 -14  17   0       51.84      320.36    309.29 o
 -13  17   0      325.82      279.42    259.35 o
 -12  17   0     1434.59     1194.22    165.48 o
 -11  17   0      140.84      162.91    149.43 o
 -10  17   0      216.30      324.33    144.96 o
  -9  17   0      434.36      463.91    102.00 o
  -8  17   0     7832.17     8077.96    181.47 o
  -7  17   0      546.07      396.33    105.52 o
  -6  17   0     6070.98     6315.22    167.71 o
  -5  17   0     2343.07     2622.04    139.78 o
  -4  17   0     1468.89     1350.70    126.09 o
  -3  17   0     9900.42    10096.69    253.67 o
  -2  17   0       61.04       80.66    113.99 o
  -1  17   0     3377.60     3042.90    164.45 o
   0  17   0       55.34      142.95    114.21 o
   1  17   0     4878.95     4775.63    166.54 o
   2  17   0      705.16      702.97    122.89 o
   3  17   0        5.90        0.00    184.43 o
   4  17   0      706.54      628.56    155.04 o
   5  17   0     1684.92     1812.82    208.75 o
   6  17   0        7.48        0.00    174.10 o
   7  17   0      396.31      576.77    189.94 o
   8  17   0     3092.40     3152.38    237.91 o
   9  17   0        5.00        0.00    173.73 o
  10  17   0       24.67       89.55    203.02 o
  11  17   0        7.81      121.11    236.02 o
  12  17   0      499.69      664.18    288.51 o
 -19  18   0      557.24      351.84    211.22 o
 -18  18   0      613.02      430.60    229.65 o
 -17  18   0      125.44       90.78    227.93 o
 -16  18   0      299.67      337.75    210.27 o
 -15  18   0     3682.41     4246.34    413.93 o
 -14  18   0       42.83        0.00    273.17 o
 -13  18   0     1307.84     1495.92    318.63 o
 -12  18   0       61.43        0.00    149.00 o
 -11  18   0     2303.82     2278.42    190.14 o
 -10  18   0      172.36      165.85    150.93 o
  -9  18   0      947.84      917.67    114.93 o
  -8  18   0     1546.00     1620.67    120.93 o
  -7  18   0     2057.96     1928.64    127.60 o
  -6  18   0       54.71       25.76    105.74 o
  -5  18   0     6029.95     5844.05    227.73 o
  -4  18   0     7118.71     6899.97    181.65 o
  -3  18   0      625.29      630.21    120.11 o
  -2  18   0     6200.26     6487.46    182.69 o
  -1  18   0       11.88        0.00    113.68 o
   0  18   0     1671.76     1585.80    139.27 o
   1  18   0      105.93      105.40    117.54 o
   2  18   0     3829.72     3504.73    225.38 o
   3  18   0      448.12      614.50    195.40 o
   4  18   0        1.56      117.21    156.82 o
   5  18   0      828.85      878.48    206.26 o
   6  18   0     1477.23     1349.53    216.90 o
   7  18   0      112.39      153.43    201.86 o
   8  18   0       20.28       31.70    185.24 o
   9  18   0     1584.49     1392.77    213.22 o
  10  18   0       27.17        0.00    215.45 o
  11  18   0       21.79       79.96    278.53 o
 -19  19   0      168.23      149.96    253.98 o
 -18  19   0      340.82      105.31    221.17 o
 -17  19   0      530.85      671.64    231.28 o
 -16  19   0      678.32      505.03    222.09 o
 -15  19   0      356.24      289.59    283.93 o
 -14  19   0     4227.43     4213.79    401.03 o
 -13  19   0        4.14       25.12    256.88 o
 -12  19   0      244.81      160.43    160.76 o
 -11  19   0      138.45       57.21    159.03 o
 -10  19   0      859.83      696.19    167.52 o
  -9  19   0      388.14      133.17    107.19 o
  -8  19   0     2167.14     2099.10    132.32 o
  -7  19   0     1577.92     1202.81    128.26 o
  -6  19   0     1262.33     1394.16    127.68 o
  -5  19   0     1552.29     1453.05    132.45 o
  -4  19   0     1961.44     1894.46    141.35 o
  -3  19   0     3314.12     3494.22    161.69 o
  -2  19   0       16.94       59.30    112.97 o
  -1  19   0     1542.04     1534.93    136.74 o
   0  19   0        3.12        0.00    113.59 o
   1  19   0      637.46      604.68    188.09 o
   2  19   0       73.06       95.13    170.02 o
   3  19   0     5128.99     5400.93    267.24 o
   4  19   0        7.01       76.90    189.72 o
   5  19   0      177.01      301.89    196.22 o
   6  19   0      562.38      507.25    188.89 o
   7  19   0      392.06      145.47    208.06 o
   8  19   0       54.13        0.00    214.44 o
   9  19   0      107.44       18.01    224.16 o
  10  19   0      623.08      484.77    216.38 o
 -18  20   0      129.89      128.87    224.89 o
 -17  20   0      254.40      125.49    209.45 o
 -16  20   0      198.61      171.63    193.49 o
 -15  20   0       33.35        0.00    335.41 o
 -14  20   0      131.25        0.00    290.38 o
 -13  20   0     2880.54     3355.77    362.00 o
 -12  20   0       37.80        0.00    163.01 o
 -11  20   0      130.70      135.22    166.94 o
 -10  20   0      338.69      335.74    166.08 o
  -9  20   0      221.03      268.31    164.85 o
  -8  20   0      183.78       88.68    167.24 o
  -7  20   0     2686.96     2545.30    142.20 o
  -6  20   0     2246.78     2159.14    139.58 o
  -5  20   0       36.85       34.37    121.95 o
  -4  20   0     3432.86     3605.21    171.29 o
  -3  20   0      390.83      365.27    122.09 o
  -2  20   0     1357.63     1392.05    135.68 o
  -1  20   0       34.00       33.95    126.03 o
   0  20   0      515.54      387.24    187.11 o
   1  20   0      198.33       84.32    172.46 o
   2  20   0        2.45        0.00    175.98 o
   3  20   0      341.64      442.02    162.49 o
   4  20   0     3977.49     4495.12    509.76 o
   5  20   0      300.30      204.76    195.26 o
   6  20   0      329.40      218.74    194.08 o
   7  20   0     1469.87     1677.97    247.35 o
   8  20   0       15.16        0.00    218.98 o
   9  20   0        4.82        0.00    208.51 o
 -17  21   0       91.89       92.25    196.05 o
 -16  21   0     1368.20     1371.65    228.84 o
 -15  21   0       49.36        0.00    318.71 o
 -14  21   0      105.12      111.46    282.22 o
 -13  21   0       75.60        0.00    303.09 o
 -12  21   0     2812.21     2909.15    216.23 o
 -11  21   0       40.04       54.12    168.59 o
 -10  21   0      389.70      460.95    172.29 o
  -9  21   0      120.04       17.69    167.01 o
  -8  21   0      380.84      275.08    182.31 o
  -7  21   0      164.94      163.54    169.43 o
  -6  21   0     2812.02     2530.17    208.36 o
  -5  21   0     5192.79     5478.13    272.21 o
  -4  21   0        5.51       24.02    129.50 o
  -3  21   0     2893.15     3083.91    163.39 o
  -2  21   0       79.30       97.18    120.73 o
  -1  21   0      933.46      950.12    175.67 o
   0  21   0        1.05        0.00    171.10 o
   1  21   0      779.34      876.92    200.45 o
   2  21   0        2.95       29.80    193.74 o
   3  21   0       10.08      161.72    190.97 o
   4  21   0      404.32      387.21    203.23 o
   5  21   0     1432.04     1550.37    233.50 o
   6  21   0      721.17      608.99    219.68 o
   7  21   0       32.27        0.00    227.05 o
   8  21   0      536.31      505.77    242.81 o
 -17  22   0      132.17       83.90    206.82 o
 -16  22   0       65.64        0.00    208.70 o
 -15  22   0      806.31      627.25    307.06 o
 -14  22   0      185.88       65.67    297.09 o
 -13  22   0       48.41       63.54    314.49 o
 -12  22   0        0.05       20.02    181.34 o
 -11  22   0     2488.19     2528.58    212.37 o
 -10  22   0        5.74        0.00    182.59 o
  -9  22   0     1472.82     1441.75    206.65 o
  -8  22   0       45.07       59.57    169.98 o
  -7  22   0      151.89      147.29    187.73 o
  -6  22   0       63.40       52.11    184.07 o
  -5  22   0      852.99      833.52    181.06 o
  -4  22   0     2962.37     2950.47    396.72 o
  -3  22   0       79.15        7.29    133.29 o
  -2  22   0      725.34      682.00    186.72 o
  -1  22   0       93.10      107.52    199.34 o
   0  22   0      687.61      750.98    199.94 o
   1  22   0       13.06        0.00    199.55 o
   2  22   0     1190.32     1366.48    246.89 o
   3  22   0       50.41      162.65    197.30 o
   4  22   0       49.42      145.40    202.37 o
   5  22   0      763.92      545.68    227.90 o
   6  22   0      188.30      259.21    220.62 o
   7  22   0       85.96      153.58    210.01 o
 -16  23   0       46.43        0.00    222.45 o
 -15  23   0       19.50        0.00    284.83 o
 -14  23   0      384.76      103.14    295.07 o
 -13  23   0       70.13       37.93    316.33 o
 -12  23   0      100.30      160.45    311.33 o
 -11  23   0       23.99       21.27    182.63 o
 -10  23   0     1917.38     1658.88    213.65 o
  -9  23   0        1.35        0.00    178.13 o
  -8  23   0     1702.83     1731.53    210.30 o
  -7  23   0     1202.81     1058.06    197.85 o
  -6  23   0       59.59      143.14    172.20 o
  -5  23   0       81.14      115.70    171.55 o
  -4  23   0      195.02       63.64    176.14 o
  -3  23   0      577.81      341.34    320.32 o
  -2  23   0      127.95       83.54    329.09 o
  -1  23   0     1780.90     1758.76    225.58 o
   0  23   0        0.65       37.73    198.46 o
   1  23   0      152.37      170.97    198.89 o
   2  23   0        5.68        0.00    204.08 o
   3  23   0      871.05      976.87    393.94 o
   4  23   0      472.49      373.06    212.16 o
   5  23   0        2.07      193.10    222.64 o
 -15  24   0       23.92        0.00    300.01 o
 -14  24   0       20.90        0.00    269.70 o
 -13  24   0      515.46      436.00    289.62 o
 -12  24   0       34.57       12.63    296.87 o
 -11  24   0      385.06      432.35    216.61 o
 -10  24   0      167.00       68.98    200.70 o
  -9  24   0      562.81      356.51    206.80 o
  -8  24   0       53.77       41.70    197.46 o
  -7  24   0      752.15      843.05    204.20 o
  -6  24   0     1968.28     1986.85    245.05 o
  -5  24   0      291.81       59.86    174.46 o
  -4  24   0       55.28      267.73    322.02 o
  -3  24   0      259.91      313.55    360.87 o
  -2  24   0      540.01      315.52    343.81 o
  -1  24   0       39.90        0.00    350.81 o
   0  24   0     2042.63     2029.29    422.79 o
   1  24   0       10.66        0.00    382.27 o
   2  24   0      100.60      138.01    205.19 o
   3  24   0        5.74       85.19    217.14 o
   4  24   0      256.13      259.57    213.67 o
 -13  25   0       13.30        0.00    296.00 o
 -12  25   0     1113.39      703.88    301.54 o
 -11  25   0       58.72      180.95    210.48 o
 -10  25   0      377.13      312.14    194.13 o
  -9  25   0      304.31      138.10    192.23 o
  -8  25   0      106.74      125.08    184.45 o
  -7  25   0        2.28        0.00    174.87 o
  -6  25   0      225.67      144.70    315.09 o
  -5  25   0      803.08      956.78    372.08 o
  -4  25   0      458.08      584.49    369.26 o
  -3  25   0        7.26        0.00    307.85 o
  -2  25   0      114.07        0.00    388.11 o
  -1  25   0      189.63        1.66    339.05 o
   0  25   0       14.87       31.81    366.90 o
   1  25   0     1118.52     1403.53    373.30 o
   2  25   0      152.55      386.23    373.78 o
 -12  26   0       13.53        0.00    333.17 o
 -11  26   0      957.42      694.20    222.17 o
 -10  26   0       82.14      110.12    222.39 o
  -9  26   0      448.25      389.94    201.71 o
  -8  26   0      562.28      478.34    199.05 o
  -7  26   0       27.89       28.89    350.15 o
  -6  26   0      273.73      166.89    355.17 o
  -5  26   0      234.58      405.77    335.50 o
  -4  26   0      394.22      215.51    323.54 o
  -3  26   0        0.28      164.37    389.63 o
  -2  26   0      187.34      310.34    341.93 o
  -1  26   0        0.11        0.00    402.77 o
   0  26   0      107.58      562.51    385.12 o
  -8  27   0      258.05      231.92    380.82 o
  -7  27   0      413.59      254.99    361.20 o
  -6  27   0      103.87       68.17    360.20 o
  -5  27   0      101.67        0.00    380.95 o
  -4  27   0      272.84      232.22    408.70 o
   3 -27   1       32.94        0.00    393.49 o
   4 -27   1       37.79        0.00    387.13 o
   5 -27   1        4.08        0.00    341.11 o
   6 -27   1      393.80      391.49    338.47 o
   7 -27   1        6.14        0.00    353.25 o
   8 -27   1      795.19      649.94    389.61 o
   9 -27   1       20.07        0.00    326.69 o
   0 -26   1     1064.09     1013.50    330.54 o
   1 -26   1       27.15      281.91    351.03 o
   2 -26   1      670.64      641.08    401.98 o
   3 -26   1      731.26      518.05    371.39 o
   4 -26   1      137.02       78.75    302.65 o
   5 -26   1      149.85       30.00    344.02 o
   6 -26   1      178.91        5.45    348.15 o
   7 -26   1      446.83      372.25    337.25 o
   8 -26   1      119.84      265.06    284.32 o
   9 -26   1     1410.04     1141.78    220.14 o
  10 -26   1       29.33       60.35    197.96 o
  11 -26   1      352.96      412.22    297.78 o
  12 -26   1        2.83        0.00    329.03 o
  -2 -25   1        0.86       49.92    215.11 o
  -1 -25   1      151.43      466.61    342.34 o
   0 -25   1        2.25      208.32    328.74 o
   1 -25   1      679.58      428.82    336.53 o
   2 -25   1       17.86        0.00    377.76 o
   3 -25   1      136.36       23.68    302.22 o
   4 -25   1      736.47     1083.21    383.07 o
   5 -25   1      470.50      705.85    367.21 o
   6 -25   1      160.17        4.17    336.18 o
   7 -25   1      184.29       62.61    204.74 o
   8 -25   1      478.46      533.24    218.25 o
   9 -25   1       47.62        0.00    206.24 o
  10 -25   1     1429.85     1444.08    227.58 o
  11 -25   1       20.40        0.00    204.93 o
  12 -25   1      140.21      109.68    291.23 o
  13 -25   1       57.60        0.00    297.44 o
  -4 -24   1        9.34        0.00    243.05 o
  -3 -24   1        1.52        0.00    220.66 o
  -2 -24   1      653.53      570.60    217.64 o
  -1 -24   1       10.48      192.72    224.05 o
   0 -24   1      255.15      377.15    227.67 o
   1 -24   1      466.89      475.81    221.69 o
   2 -24   1       95.74        0.00    310.97 o
   3 -24   1      183.20      122.57    357.70 o
   4 -24   1      390.07      153.96    331.49 o
   5 -24   1      975.54      990.01    306.69 o
   6 -24   1        4.81        0.00    185.61 o
   7 -24   1      114.50       56.99    190.40 o
   8 -24   1        0.90       92.44    184.19 o
   9 -24   1      727.50      626.03    197.69 o
  10 -24   1        5.54       31.56    199.02 o
  11 -24   1     2520.55     2426.00    233.19 o
  12 -24   1      328.52      325.42    281.64 o
  13 -24   1       34.68       34.75    282.67 o
  14 -24   1      240.73      107.75    190.18 o
  15 -24   1      115.73      145.33    201.35 o
  -5 -23   1     1284.41     1309.85    241.28 o
  -4 -23   1        0.44       26.30    238.40 o
  -3 -23   1        2.11        0.00    216.36 o
  -2 -23   1        0.36        0.00    193.57 o
  -1 -23   1     1138.94     1277.50    230.88 o
   0 -23   1       45.94      120.33    198.49 o
   1 -23   1      418.47      510.63    199.97 o
   2 -23   1     1766.78     1736.58    208.61 o
   3 -23   1      731.10      599.58    187.22 o
   4 -23   1      666.65      660.55    310.19 o
   5 -23   1     1171.55     1023.18    198.47 o
   6 -23   1     1614.70     1721.82    204.04 o
   7 -23   1       92.00       99.31    167.84 o
   8 -23   1       21.29       41.24    174.44 o
   9 -23   1       12.16        0.00    184.05 o
  10 -23   1      397.56      527.39    189.41 o
  11 -23   1      105.34       64.06    202.33 o
  12 -23   1     2406.95     2379.86    359.61 o
  13 -23   1      476.58      248.76    317.17 o
  14 -23   1       55.31        0.00    286.98 o
  15 -23   1      304.07       80.80    208.98 o
  16 -23   1      238.09       34.87    211.56 o
  -7 -22   1      645.37      475.83    250.69 o
  -6 -22   1        3.87        0.00    202.50 o
  -5 -22   1      337.50      477.94    230.12 o
  -4 -22   1     1922.15     1823.76    257.47 o
  -3 -22   1       15.06       76.69    201.71 o
  -2 -22   1        2.43        0.00    207.18 o
  -1 -22   1       11.60        0.00    187.56 o
   0 -22   1     1127.08     1178.44    210.39 o
   1 -22   1        6.76        0.00    180.67 o
   2 -22   1      137.84       94.99    187.08 o
   3 -22   1     1542.55     1201.99    182.36 o
   4 -22   1      483.32      498.19    140.46 o
   5 -22   1      721.40      638.02    129.93 o
   6 -22   1     1501.49     1507.94    187.03 o
   7 -22   1     2276.26     2191.12    209.25 o
   8 -22   1       60.57        0.00    176.47 o
   9 -22   1      326.44      381.33    169.41 o
  10 -22   1       42.39       46.24    170.39 o
  11 -22   1      541.72      438.67    180.21 o
  12 -22   1      310.50      172.34    297.89 o
  13 -22   1     1085.30      757.16    332.07 o
  14 -22   1      242.82      253.21    292.85 o
  15 -22   1        1.19        0.00    204.72 o
  16 -22   1      299.56      195.68    211.10 o
  17 -22   1       91.94        0.00    215.44 o
  -8 -21   1       37.37      129.91    227.88 o
  -7 -21   1      222.31      170.35    215.99 o
  -6 -21   1      230.55      324.39    201.47 o
  -5 -21   1      125.15      351.54    226.03 o
  -4 -21   1       54.23      153.74    215.27 o
  -3 -21   1     2472.04     2401.41    308.01 o
  -2 -21   1      114.26      119.18    201.93 o
  -1 -21   1      423.75      332.06    237.80 o
   0 -21   1      256.31      283.51    179.26 o
   1 -21   1     1078.03      885.04    192.67 o
   2 -21   1        6.57        0.00    181.17 o
   3 -21   1     1015.00      994.35    133.70 o
   4 -21   1     2450.65     2100.25    155.06 o
   5 -21   1      240.99      283.51    128.01 o
   6 -21   1      938.67     1019.90    136.37 o
   7 -21   1      827.09      591.80    123.56 o
   8 -21   1     3448.35     3700.50    220.15 o
   9 -21   1       69.17       19.51    178.58 o
  10 -21   1     1094.71      925.21    226.51 o
  11 -21   1      374.32      318.54    172.94 o
  12 -21   1      484.08      621.40    300.69 o
  13 -21   1      417.45      186.81    301.62 o
  14 -21   1      590.29      215.02    276.07 o
  15 -21   1      141.54        0.00    210.56 o
  16 -21   1      367.66      378.12    211.57 o
  17 -21   1      301.22      152.37    205.96 o
  -9 -20   1      663.74      506.75    239.88 o
  -8 -20   1       56.11        0.00    230.33 o
  -7 -20   1      205.06      159.13    227.98 o
  -6 -20   1     1441.49     1355.57    228.07 o
  -5 -20   1        7.03       22.37    206.38 o
  -4 -20   1      246.35      359.90    198.88 o
  -3 -20   1       31.97      105.44    187.48 o
  -2 -20   1     2175.12     2050.26    217.72 o
  -1 -20   1       36.57        0.00    174.47 o
   0 -20   1      564.62      473.62    189.36 o
   1 -20   1     1240.35     1226.40    189.68 o
   2 -20   1     1848.82     2101.80    148.84 o
   3 -20   1      159.73      223.60    117.69 o
   4 -20   1     4190.36     4318.29    255.78 o
   5 -20   1     3691.83     3604.19    163.30 o
   6 -20   1       16.11        0.00    111.67 o
   7 -20   1     2621.67     2319.55    174.65 o
   8 -20   1      183.50      112.07    110.88 o
   9 -20   1     3322.11     3285.00    155.83 o
  10 -20   1       14.67      134.82    156.59 o
  11 -20   1     1941.15     1768.62    194.48 o
  12 -20   1      749.51      805.48    293.61 o
  13 -20   1      280.18      243.40    269.42 o
  14 -20   1      633.67      598.77    313.59 o
  15 -20   1     1078.72      617.04    223.25 o
  16 -20   1       30.67        0.00    198.36 o
  17 -20   1       62.88       45.65    196.57 o
  18 -20   1      561.24      316.45    225.70 o
 -10 -19   1       18.64       57.90    212.41 o
  -9 -19   1      254.08      154.46    201.02 o
  -8 -19   1     1777.67     1897.98    243.28 o
  -7 -19   1      283.28      183.91    211.73 o
  -6 -19   1       60.29       22.22    183.81 o
  -5 -19   1     2605.95     2622.86    232.84 o
  -4 -19   1      136.70      215.31    187.10 o
  -3 -19   1       81.78      138.57    193.30 o
  -2 -19   1       10.75       25.52    173.31 o
  -1 -19   1      974.17      722.74    189.06 o
   0 -19   1       71.14      119.62    162.47 o
   1 -19   1      800.54      585.40    121.86 o
   2 -19   1     1704.49     1547.84    136.61 o
   3 -19   1     2321.35     2088.68    140.33 o
   4 -19   1      394.41      357.86    120.46 o
   5 -19   1     2568.16     2456.98    143.63 o
   6 -19   1     4492.59     4240.79    161.50 o
   7 -19   1      174.01      110.19    110.54 o
   8 -19   1     3301.87     3490.17    153.32 o
   9 -19   1       29.62       12.94    104.81 o
  10 -19   1      963.16     1112.95    121.98 o
  11 -19   1        3.01       76.49    155.54 o
  12 -19   1     1321.85     1342.49    275.36 o
  13 -19   1      964.95      843.09    302.19 o
  14 -19   1        1.46        0.00    317.68 o
  15 -19   1      815.92      759.14    213.37 o
  16 -19   1      144.62       85.75    221.71 o
  17 -19   1       77.80       29.73    229.00 o
  18 -19   1        2.97        0.00    217.82 o
  19 -19   1     1417.90     1423.59    254.69 o
 -11 -18   1      477.80      502.86    295.03 o
 -10 -18   1       10.27        0.00    189.67 o
  -9 -18   1        3.98        0.00    211.85 o
  -8 -18   1      437.77      471.23    221.07 o
  -7 -18   1      392.15      169.49    207.37 o
  -6 -18   1     1070.98      930.64    206.97 o
  -5 -18   1       13.42        0.00    188.18 o
  -4 -18   1     4791.29     5530.77    407.07 o
  -3 -18   1       10.51        0.00    156.90 o
  -2 -18   1       91.86      137.44    184.12 o
  -1 -18   1      183.50      146.27    170.86 o
   0 -18   1     1779.67     1882.19    135.67 o
   1 -18   1       41.05       55.99    110.05 o
   2 -18   1     1446.97     1587.32    132.15 o
   3 -18   1     4164.27     4486.91    161.09 o
   4 -18   1      359.66      312.68    114.86 o
   5 -18   1        9.00       89.46    108.84 o
   6 -18   1       19.43       52.47    103.46 o
   7 -18   1     6509.62     6909.96    179.34 o
   8 -18   1      265.61      239.07    109.47 o
   9 -18   1     3467.58     3655.10    150.07 o
  10 -18   1      768.44      788.60    162.24 o
  11 -18   1      192.18      109.29    145.83 o
  12 -18   1       92.17      166.76    243.51 o
  13 -18   1     2595.49     2527.66    335.03 o
  14 -18   1     1002.37      495.70    282.02 o
  15 -18   1       25.68        0.00    215.53 o
  16 -18   1      798.19      700.45    217.78 o
  17 -18   1      124.30       95.66    222.39 o
  18 -18   1      344.80      402.01    236.54 o
  19 -18   1        7.36       71.52    223.87 o
 -12 -17   1      141.71      357.85    371.09 o
 -11 -17   1      206.63      120.91    190.56 o
 -10 -17   1     1708.82     1909.38    419.49 o
  -9 -17   1      304.61      210.75    198.56 o
  -8 -17   1      180.06      204.81    188.44 o
  -7 -17   1     1632.17     1624.17    210.89 o
  -6 -17   1       21.44       40.60    171.70 o
  -5 -17   1      737.34      552.13    212.03 o
  -4 -17   1        2.33       88.68    167.42 o
  -3 -17   1     5288.56     5320.10    255.12 o
  -2 -17   1      100.06        0.00    180.49 o
  -1 -17   1      729.87      569.74    115.81 o
   0 -17   1     3011.62     3206.85    149.34 o
   1 -17   1     4745.83     5174.70    167.07 o
   2 -17   1      331.31      281.18    111.55 o
   3 -17   1     3217.83     3675.05    153.29 o
   4 -17   1     4346.83     4210.44    177.89 o
   5 -17   1      513.88      655.25    113.49 o
   6 -17   1      831.27      829.08    114.82 o
   7 -17   1      109.51        8.29    102.26 o
   8 -17   1     8319.86     8326.60    186.56 o
   9 -17   1      323.39      434.63    113.25 o
  10 -17   1      859.78      774.82    159.93 o
  11 -17   1      202.29      169.40    139.57 o
  12 -17   1     1277.35     1090.27    275.59 o
  13 -17   1        7.11        9.89    260.09 o
  14 -17   1     3244.12     3535.76    366.68 o
  15 -17   1     1405.14     1318.99    213.26 o
  16 -17   1        5.24        0.00    205.27 o
  17 -17   1     1218.41     1039.04    213.03 o
  18 -17   1      203.58       33.02    216.30 o
  19 -17   1       48.85      107.72    232.71 o
 -13 -16   1      438.14      444.21    260.87 o
 -12 -16   1        2.64        4.76    245.39 o
 -11 -16   1      223.58      286.43    172.90 o
 -10 -16   1      314.15      249.55    160.88 o
  -9 -16   1     2836.53     2871.31    231.33 o
  -8 -16   1     1374.64     1373.61    197.57 o
  -7 -16   1       81.53       24.69    173.65 o
  -6 -16   1     2088.79     2235.80    211.34 o
  -5 -16   1      398.00      275.36    177.41 o
  -4 -16   1       52.65        6.14    168.88 o
  -3 -16   1        1.95       47.17    173.03 o
  -2 -16   1    10756.82    11080.57    212.92 o
  -1 -16   1        1.27       68.23    111.22 o
   0 -16   1     1366.82     1451.08    125.35 o
   1 -16   1      959.04      904.68    121.52 o
   2 -16   1    10091.74    10338.04    198.18 o
   3 -16   1     1413.51     1234.26    117.54 o
   4 -16   1     1690.67     1819.32    124.91 o
   5 -16   1    10390.28    11014.16    230.04 o
   6 -16   1     3968.50     3290.64    140.83 o
   7 -16   1     6957.25     6613.69    164.63 o
   8 -16   1     1310.82     1168.07    117.09 o
   9 -16   1     1520.91     1233.87     91.56 o
  10 -16   1       77.27       12.10     93.34 o
  11 -16   1     3759.38     4034.55    190.83 o
  12 -16   1      226.70       51.00    250.97 o
  13 -16   1      985.87     1001.80    268.19 o
  14 -16   1      571.08      539.96    196.67 o
  15 -16   1     2213.48     2256.94    233.63 o
  16 -16   1     2393.95     2586.52    257.48 o
  17 -16   1        6.53        0.00    213.86 o
  18 -16   1     1230.91     1251.02    227.47 o
  19 -16   1       19.44      138.11    209.16 o
  20 -16   1       12.55       31.13    201.48 o
 -13 -15   1       19.39        0.00    251.59 o
 -12 -15   1      986.74      918.62    252.13 o
 -11 -15   1       46.17       16.88    161.93 o
 -10 -15   1      199.87      308.34    158.35 o
  -9 -15   1      588.83      315.22    158.38 o
  -8 -15   1     1418.58     1290.55    163.13 o
  -7 -15   1     1617.47     1670.16    166.52 o
  -6 -15   1       10.76        0.00    169.12 o
  -5 -15   1     2290.53     2420.76    200.19 o
  -4 -15   1      423.72      408.50    164.77 o
  -3 -15   1      786.98      602.32    116.17 o
  -2 -15   1      284.88      293.81    110.27 o
  -1 -15   1    14906.09    14419.09    257.95 o
   0 -15   1     1566.66     1726.66    123.67 o
   1 -15   1     2867.10     2523.76    146.78 o
   2 -15   1     3335.29     2932.48    134.78 o
   3 -15   1      271.64      340.49    101.71 o
   4 -15   1       96.54       83.41     99.50 o
   5 -15   1       36.14      118.57    101.74 o
   6 -15   1    10270.12    10412.67    184.32 o
   7 -15   1      177.79      138.40    100.84 o
   8 -15   1    15314.17    15442.94    219.75 o
   9 -15   1       17.59       58.96     78.85 o
  10 -15   1     2937.57     2875.77    128.81 o
  11 -15   1      688.99      690.63    103.16 o
  12 -15   1     3233.45     3231.61    164.62 o
  13 -15   1     1389.00     1383.57    270.48 o
  14 -15   1       80.75        7.27    179.02 o
  15 -15   1     1521.31     1407.97    326.81 o
  16 -15   1     1531.33     1538.85    236.44 o
  17 -15   1     1692.34     1599.01    239.92 o
  18 -15   1        1.86        3.89    213.50 o
  19 -15   1     1328.33     1212.39    245.91 o
  20 -15   1        0.17        0.00    205.71 o
 -14 -14   1        0.08        0.00    279.24 o
 -13 -14   1      352.20      445.81    255.33 o
 -12 -14   1       85.28      173.73    231.58 o
 -11 -14   1     1884.35     1797.17    175.05 o
 -10 -14   1     1026.81     1033.08    169.86 o
  -9 -14   1       30.56      159.23    150.92 o
  -8 -14   1     1785.64     1640.03    170.58 o
  -7 -14   1      476.80      411.45    145.31 o
  -6 -14   1     1215.86     1337.64    154.82 o
  -5 -14   1     1002.24      790.66    165.13 o
  -4 -14   1     3584.90     3796.19    166.99 o
  -3 -14   1       60.98       28.28    107.68 o
  -2 -14   1      266.37      160.73    105.76 o
  -1 -14   1      344.30      301.07    107.64 o
   0 -14   1    39381.14    38131.34    320.11 o
   1 -14   1     3143.97     2602.89    142.50 o
   2 -14   1      618.73      585.77    101.20 o
   3 -14   1     4685.71     5059.41    154.25 o
   4 -14   1       71.92      164.74     92.40 o
   5 -14   1        2.26        2.16     93.12 o
   6 -14   1      997.61      996.67    101.23 o
   7 -14   1     4161.68     4297.94    131.56 o
   8 -14   1        9.87        0.00     71.83 o
   9 -14   1     9602.49    10122.00    261.96 o
  10 -14   1      604.92      529.20    100.00 o
  11 -14   1     4454.82     4552.94    141.51 o
  12 -14   1       87.11      139.71    119.97 o
  13 -14   1     1586.15     1331.70    143.74 o
  14 -14   1     1550.43     1333.38    131.13 o
  15 -14   1       69.33       92.51    177.11 o
  16 -14   1     1528.56     1577.60    315.37 o
  17 -14   1     1088.19      966.69    214.31 o
  18 -14   1      521.30      510.82    222.23 o
  19 -14   1        5.23       22.11    222.15 o
  20 -14   1      425.00      487.78    216.45 o
 -15 -13   1        4.97        0.00    259.35 o
 -14 -13   1      618.81      731.92    282.38 o
 -13 -13   1       40.99       80.03    234.60 o
 -12 -13   1      822.39      637.61    235.61 o
 -11 -13   1      251.05      230.30    155.50 o
 -10 -13   1     3637.32     3298.39    189.48 o
  -9 -13   1     2372.93     2061.30    172.44 o
  -8 -13   1        9.45        0.00    146.42 o
  -7 -13   1     4011.57     4229.05    184.97 o
  -6 -13   1     3349.43     3393.79    170.64 o
  -5 -13   1       27.96       55.73     96.92 o
  -4 -13   1      219.81      194.22     96.46 o
  -3 -13   1     5421.19     5257.67    154.65 o
  -2 -13   1      209.92      418.22    105.06 o
  -1 -13   1       41.04       71.39     98.68 o
   0 -13   1     1664.16     1782.00    113.17 o
   1 -13   1    31334.12    32068.56    278.48 o
   2 -13   1     1369.34     1231.23    103.01 o
   3 -13   1     3169.46     3384.69    118.57 o
   4 -13   1     4268.07     4154.62    127.53 o
   5 -13   1     4235.58     4315.36    127.13 o
   6 -13   1     5452.83     4793.36    193.17 o
   7 -13   1        6.13       33.54     83.53 o
   8 -13   1    11780.17    11805.47    150.75 o
   9 -13   1      231.20      140.13     87.37 o
  10 -13   1     5159.48     5173.79    141.07 o
  11 -13   1     2894.28     2901.75    123.39 o
  12 -13   1      410.33      372.30    130.00 o
  13 -13   1      108.33       26.05    109.15 o
  14 -13   1     2155.14     2058.81    147.51 o
  15 -13   1     1754.54     1656.72    144.66 o
  16 -13   1       86.93      121.87    133.77 o
  17 -13   1     3706.02     3523.58    252.83 o
  18 -13   1      136.01      219.88    214.80 o
  19 -13   1        7.52        0.00    201.68 o
  20 -13   1        4.84        0.00    222.98 o
  21 -13   1      759.55      685.46    281.31 o
 -15 -12   1      318.83      211.94    263.84 o
 -14 -12   1       23.10        0.00    253.19 o
 -13 -12   1     1875.89     1669.85    253.96 o
 -12 -12   1      103.50      107.22    214.30 o
 -11 -12   1     1036.77     1386.82    166.43 o
 -10 -12   1       41.37        0.00    147.86 o
  -9 -12   1     1529.48     1512.49    155.61 o
  -8 -12   1     3035.83     3013.55    166.89 o
  -7 -12   1        2.53        0.00    133.06 o
  -6 -12   1     9749.38    10186.37    224.94 o
  -5 -12   1     2097.59     2022.76    113.92 o
  -4 -12   1      534.16      464.28     88.56 o
  -3 -12   1       87.74       41.35     95.96 o
  -2 -12   1    32155.62    34387.31    290.11 o
  -1 -12   1     6847.03     7007.23    172.84 o
   0 -12   1     1929.44     1700.53    103.06 o
   1 -12   1     6470.25     6854.05    145.28 o
   2 -12   1     5422.61     5965.82    134.29 o
   3 -12   1      611.19      934.29     90.96 o
   4 -12   1      216.36      325.75     80.52 o
   5 -12   1    15433.48    15401.58    260.54 o
   6 -12   1      180.12       74.98     76.20 o
   7 -12   1      114.82      248.77     81.56 o
   8 -12   1       37.55        0.00     78.86 o
   9 -12   1     7759.18     7528.23    231.20 o
  10 -12   1      118.24       60.78     85.93 o
  11 -12   1    24803.05    26475.38    252.63 o
  12 -12   1     2472.32     2693.99    168.09 o
  13 -12   1     1966.59     1289.88    129.81 o
  14 -12   1       55.59        0.00    116.09 o
  15 -12   1      992.00     1077.86    137.67 o
  16 -12   1     2390.13     2359.88    158.58 o
  17 -12   1      117.61       67.17    146.96 o
  18 -12   1     1100.51     1008.82    163.74 o
  19 -12   1        4.45       32.65    215.05 o
  20 -12   1       87.66       42.54    272.52 o
  21 -12   1       10.99       13.20    291.57 o
 -16 -11   1      109.91      287.23    237.80 o
 -15 -11   1       79.38      162.24    267.57 o
 -14 -11   1      513.21      657.04    249.72 o
 -13 -11   1      343.80      387.30    227.81 o
 -12 -11   1     3394.40     3455.28    269.23 o
 -11 -11   1     1401.66     1323.35    154.50 o
 -10 -11   1      274.46      247.66    139.88 o
  -9 -11   1      131.52       36.50    134.35 o
  -8 -11   1      320.23      335.95    130.69 o
  -7 -11   1       42.21       46.28    122.31 o
  -6 -11   1      143.54      135.81    129.80 o
  -5 -11   1    18341.26    19769.99    402.54 o
  -4 -11   1       15.21        0.00     79.79 o
  -3 -11   1     2717.51     2790.61    107.55 o
  -2 -11   1       15.91       27.46     86.57 o
  -1 -11   1    20660.60    20779.19    215.49 o
   0 -11   1     1024.97      780.45     87.65 o
   1 -11   1      573.08      377.22     78.93 o
   2 -11   1     9819.20    10140.58    194.22 o
   3 -11   1    10788.56    11654.23    165.07 o
   4 -11   1    11712.43    11020.08    154.45 o
   5 -11   1     2355.13     2458.68     94.49 o
   6 -11   1    16617.56    16871.84    185.79 o
   7 -11   1      420.20      373.16     63.52 o
   8 -11   1     2314.91     2577.65    102.70 o
   9 -11   1       22.62        7.65     78.61 o
  10 -11   1     8951.18     8773.34    153.34 o
  11 -11   1      126.31      123.61     86.12 o
  12 -11   1    14930.47    15279.50    515.14 o
  13 -11   1     4128.66     3581.82    158.18 o
  14 -11   1     2317.56     2308.25    148.54 o
  15 -11   1      372.53      172.10    120.11 o
  16 -11   1     1003.01      837.70    147.15 o
  17 -11   1      192.14      119.64    146.37 o
  18 -11   1        5.49       11.91    156.11 o
  19 -11   1     1103.48      986.14    161.02 o
  20 -11   1        0.50        0.00    290.43 o
  21 -11   1        3.36      126.35    339.78 o
 -16 -10   1        3.94        0.00    227.40 o
 -15 -10   1      266.96      106.95    266.38 o
 -14 -10   1       69.66        0.10    224.63 o
 -13 -10   1     1349.76     1654.70    261.56 o
 -12 -10   1      302.27      242.35    134.14 o
 -11 -10   1     2936.77     2899.21    211.74 o
 -10 -10   1     2490.95     2351.96    154.33 o
  -9 -10   1     1157.50      910.54    137.60 o
  -8 -10   1      105.44       96.40    124.38 o
  -7 -10   1     8955.00     8571.82    204.89 o
  -6 -10   1      145.68      231.52     81.85 o
  -5 -10   1       13.46       78.87    116.42 o
  -4 -10   1    22875.65    21297.53    218.25 o
  -3 -10   1       57.80       94.35     77.93 o
  -2 -10   1     6834.86     6899.68    138.82 o
  -1 -10   1     2973.70     2839.32    102.15 o
   1 -10   1     2583.54     3488.24    123.42 o
   2 -10   1      589.57      363.87     75.27 o
   3 -10   1    24520.71    25066.08    207.55 o
   4 -10   1      303.71      365.26     69.86 o
   5 -10   1     1499.25     1749.23     83.07 o
   6 -10   1     7962.97     8199.24    131.15 o
   7 -10   1    28365.55    28528.66    190.55 o
   8 -10   1      121.47       81.38     71.61 o
   9 -10   1     1672.24     1387.18     88.59 o
  10 -10   1      927.50      784.39     85.72 o
  11 -10   1      218.30      295.30     85.03 o
  12 -10   1     1237.08     1162.91    127.99 o
  13 -10   1    11786.14    11491.11    224.80 o
  14 -10   1     4590.99     4302.90    171.53 o
  15 -10   1      183.90      123.50    120.96 o
  16 -10   1      672.00      583.16    137.61 o
  17 -10   1      129.43       14.73    132.77 o
  18 -10   1     1193.85     1442.13    165.07 o
  19 -10   1        4.80        0.00    196.78 o
  20 -10   1     1789.24     1723.35    261.23 o
  21 -10   1       35.36      149.70    209.18 o
 -17  -9   1      432.45      253.83    263.60 o
 -16  -9   1      963.06      904.50    255.96 o
 -15  -9   1       33.00        0.00    257.85 o
 -14  -9   1      964.30      841.51    232.43 o
 -13  -9   1        7.80       75.62    232.05 o
 -12  -9   1      713.14      677.77    141.11 o
 -11  -9   1        1.46       32.61    126.75 o
 -10  -9   1     1888.27     1839.91    147.11 o
  -9  -9   1     1395.14     1180.92    132.79 o
  -8  -9   1      298.64       93.88    119.46 o
  -7  -9   1     4071.84     4028.24    137.39 o
  -6  -9   1     7600.56     7181.80    131.98 o
  -5  -9   1     3025.12     3061.51     99.49 o
  -4  -9   1     1185.89     1184.15     95.04 o
  -3  -9   1    48929.21    47841.92    413.69 o
  -2  -9   1     8618.82     8705.01    124.86 o
  -1  -9   1     2730.42     3436.49    103.39 o
   0  -9   1       83.26      259.69     66.77 o
   1  -9   1     8638.21     9041.03    132.17 o
   2  -9   1      540.51      499.94     71.85 o
   3  -9   1    11975.52    12500.67    145.82 o
   4  -9   1    43577.81    41932.16    246.95 o
   5  -9   1     2046.50     1906.67     80.85 o
   6  -9   1     3285.12     3589.69     95.53 o
   7  -9   1     1030.63     1117.21     73.44 o
   8  -9   1    33305.06    33732.58    236.31 o
   9  -9   1       62.48       23.36     69.46 o
  10  -9   1     3311.35     3462.67    105.35 o
  11  -9   1     2695.85     2892.41     97.59 o
  12  -9   1     1231.06     1409.03    127.09 o
  13  -9   1     1497.45     1500.23    138.37 o
  14  -9   1     5881.54     5647.01    277.34 o
  15  -9   1     1510.38     1525.59    144.58 o
  16  -9   1        0.41        0.00    132.80 o
  17  -9   1      660.04      486.15    151.98 o
  18  -9   1      182.77       97.82    176.07 o
  19  -9   1      647.36      466.88    190.65 o
  20  -9   1        2.16       75.49    187.29 o
  21  -9   1     1857.33     2186.56    262.27 o
 -17  -8   1      108.08       59.23    265.38 o
 -16  -8   1       76.74        0.00    238.07 o
 -15  -8   1     2568.74     2562.55    287.83 o
 -14  -8   1       12.06       47.70    221.15 o
 -13  -8   1     3144.58     3495.12    273.62 o
 -12  -8   1     1616.15     1506.58    144.52 o
 -11  -8   1      230.57      279.19    122.09 o
 -10  -8   1      337.49      166.59    114.80 o
  -9  -8   1     2594.93     2567.39    146.82 o
  -8  -8   1     1305.85     1165.22     97.39 o
  -7  -8   1      628.22      397.90     85.13 o
  -6  -8   1    10139.42     9550.79    144.21 o
  -5  -8   1      811.25      927.40     73.04 o
  -4  -8   1    15836.10    17081.91    156.29 o
  -3  -8   1       79.96       90.67     88.07 o
  -2  -8   1    73053.94    76028.84    300.93 o
  -1  -8   1     1555.43     1428.62     76.94 o
   0  -8   1     6545.05     7151.93    114.52 o
   1  -8   1     5744.32     5695.65    104.71 o
   3  -8   1     2050.52     1664.26     71.86 o
   4  -8   1     6425.15     7541.18    112.42 o
   5  -8   1    24200.17    24667.96    237.88 o
   6  -8   1     1575.74     1394.81     58.95 o
   7  -8   1      532.03      575.45     62.44 o
   8  -8   1       79.70       91.30     60.42 o
   9  -8   1    37541.85    37366.23    282.29 o
  10  -8   1       50.39       44.07     66.64 o
  11  -8   1     6061.66     6488.30    114.84 o
  12  -8   1     2078.63     2052.37    137.11 o
  13  -8   1     1179.14     1335.40    134.97 o
  14  -8   1     1176.42      986.75    136.08 o
  15  -8   1     1463.99     1538.70    148.69 o
  16  -8   1     1122.94     1081.30    140.83 o
  17  -8   1       19.82        0.00    158.57 o
  18  -8   1     1893.32     1987.38    220.30 o
  19  -8   1       25.27      234.36    198.38 o
  20  -8   1      985.04     1098.88    219.02 o
  21  -8   1       15.04        0.00    219.88 o
 -18  -7   1      281.37      180.32    273.10 o
 -17  -7   1       53.70        0.00    256.30 o
 -16  -7   1       99.97       10.92    233.16 o
 -15  -7   1       61.66      124.40    222.48 o
 -14  -7   1     5454.78     5389.13    427.08 o
 -13  -7   1       38.17      125.83    332.52 o
 -12  -7   1     1960.68     2128.96    165.68 o
 -11  -7   1      732.26      633.81    136.79 o
 -10  -7   1       37.41        0.00    126.19 o
  -9  -7   1      492.44      354.89     97.16 o
  -8  -7   1    11843.80    11841.27    180.80 o
  -7  -7   1     5343.49     5606.50    120.57 o
  -6  -7   1      179.90      215.56     69.86 o
  -5  -7   1    61332.25    60302.58    278.85 o
  -4  -7   1     4059.98     3828.62     85.38 o
  -3  -7   1     4735.77     5000.18    155.23 o
  -2  -7   1      186.48      379.19     56.69 o
  -1  -7   1      332.77      390.31     59.64 o
   0  -7   1     9130.74    10491.78    124.29 o
   2  -7   1    26681.29    29523.64    241.26 o
   3  -7   1    44949.50    46025.72    389.01 o
   4  -7   1     3705.88     3884.69     86.31 o
   5  -7   1    12571.49    13669.02    134.84 o
   6  -7   1    34853.50    33625.53    289.84 o
   7  -7   1      721.42      796.22     65.38 o
   8  -7   1     9377.37     8569.62    119.68 o
   9  -7   1       44.44       45.87     59.30 o
  10  -7   1    11402.40    11269.24    142.62 o
  11  -7   1      155.35       67.52     60.00 o
  12  -7   1     6302.55     6371.26    173.65 o
  13  -7   1     4131.48     3826.44    160.09 o
  14  -7   1      535.13      485.36    132.60 o
  15  -7   1     1994.24     1968.68    150.78 o
  16  -7   1      334.28      209.43    162.28 o
  17  -7   1       23.48        0.00    163.70 o
  18  -7   1        0.89        0.00    178.57 o
  19  -7   1     2457.68     2617.68    297.17 o
  20  -7   1       43.96        0.00    226.62 o
  21  -7   1      148.65      250.47    217.11 o
 -18  -6   1      380.32      227.61    236.88 o
 -17  -6   1      795.08      540.85    340.33 o
 -16  -6   1       28.96        0.00    337.50 o
 -15  -6   1      763.91      613.97    332.42 o
 -14  -6   1        3.75      185.39    316.67 o
 -13  -6   1     2996.96     3820.16    392.02 o
 -12  -6   1        1.05        0.00    118.65 o
 -11  -6   1      686.11      862.80    103.74 o
 -10  -6   1      200.44      249.80     94.63 o
  -9  -6   1     2273.55     2173.83    112.45 o
  -8  -6   1     5197.99     5279.92    131.82 o
  -7  -6   1    13830.26    13520.67    171.86 o
  -6  -6   1    20975.18    19246.99    186.55 o
  -5  -6   1      515.37      602.14     68.04 o
  -4  -6   1    55172.94    52088.32    374.21 o
  -3  -6   1     2287.60     1800.00     57.92 o
   2  -6   1    25223.80    24736.60    430.09 o
   3  -6   1    63717.27    68935.95    458.26 o
   4  -6   1    30700.65    32637.99    182.80 o
   6  -6   1     3197.29     3343.07     75.28 o
   7  -6   1    30753.97    30592.49    190.08 o
   8  -6   1       47.80       55.56     57.14 o
   9  -6   1    12749.29    12024.40    125.99 o
  10  -6   1      511.32      401.41     59.84 o
  11  -6   1      421.01      309.53     61.71 o
  12  -6   1        0.92        0.00    111.88 o
  13  -6   1     4841.24     4821.55    170.87 o
  14  -6   1     4824.05     4410.26    201.33 o
  15  -6   1       10.19       44.48    156.16 o
  16  -6   1      813.01      848.79    179.55 o
  17  -6   1      213.55      159.27    159.13 o
  18  -6   1      875.67     1077.12    199.72 o
  19  -6   1        0.00        0.00    214.04 o
  20  -6   1     2862.27     3226.20    278.33 o
  21  -6   1       16.26        0.00    203.94 o
 -19  -5   1      145.70      106.51    251.87 o
 -18  -5   1       17.53        0.00    400.65 o
 -17  -5   1       31.77        0.00    371.53 o
 -16  -5   1     2934.90     3497.91    413.33 o
 -15  -5   1       16.70        0.00    318.78 o
 -14  -5   1     2093.90     1939.48    358.09 o
 -13  -5   1      822.27      480.67    313.00 o
 -12  -5   1     3672.55     3355.56    131.66 o
 -11  -5   1      183.33      164.29     90.91 o
 -10  -5   1     1411.61     1303.20    101.17 o
  -9  -5   1     1450.43     1337.37     96.72 o
  -8  -5   1       26.65      153.65     80.25 o
  -7  -5   1    13449.70    12922.94    160.23 o
  -6  -5   1     5531.34     5558.59    185.85 o
  -5  -5   1    47493.59    43389.19    739.64 o
  -4  -5   1      221.34      251.01     51.90 o
  -3  -5   1    12216.27    11962.09    107.97 o
  -2  -5   1      298.69      385.48     49.67 o
   1  -5   1     4261.06     4244.75     94.87 o
   3  -5   1     6842.09     7542.96     90.67 o
   4  -5   1    55543.36    54213.13    350.49 o
   5  -5   1     1693.37     1742.54     60.80 o
   7  -5   1     1552.62     1639.39     91.26 o
   8  -5   1    62155.86    64276.39    248.28 o
   9  -5   1       33.89       36.88     47.38 o
  10  -5   1      187.21      299.89     56.20 o
  11  -5   1      152.84       22.08     55.72 o
  12  -5   1     4900.03     4818.73    157.71 o
  13  -5   1      179.11      185.35    120.06 o
  14  -5   1     6065.61     5699.96    230.83 o
  15  -5   1     1969.97     1757.20    179.25 o
  16  -5   1       31.62       40.41    162.23 o
  17  -5   1      245.67      298.72    177.43 o
  18  -5   1      403.18      390.07    203.00 o
  19  -5   1      309.78      425.98    203.54 o
  20  -5   1       17.99        0.00    204.90 o
  21  -5   1      778.79      688.12    216.16 o
 -19  -4   1      659.69      596.67    352.76 o
 -18  -4   1      295.34      190.04    363.03 o
 -17  -4   1       96.45        0.00    365.34 o
 -16  -4   1        5.67        0.00    356.20 o
 -15  -4   1     3609.27     4149.15    407.36 o
 -14  -4   1      262.98       30.98    308.38 o
 -13  -4   1     1309.29     1413.94    161.46 o
 -12  -4   1      116.72      119.94     89.67 o
 -11  -4   1    12010.27    11705.91    189.25 o
 -10  -4   1       49.73       74.30     85.33 o
  -9  -4   1     8681.25     8647.76    168.09 o
  -8  -4   1    14259.46    14296.78    172.60 o
  -7  -4   1      366.83      199.20     68.00 o
  -6  -4   1     6451.30     6362.75    108.03 o
  -5  -4   1     9507.54     9386.28    232.20 o
  -4  -4   1     8841.84     9051.03    107.04 o
  -3  -4   1     1266.37     1205.62     58.15 o
   0  -4   1       42.77       66.38     36.92 o
   4  -4   1      280.09      217.24     49.21 o
   5  -4   1    18657.01    19128.21    518.92 o
   7  -4   1     5699.14     5888.77     81.79 o
   8  -4   1     1386.26     1362.67     60.02 o
   9  -4   1     7919.66     7870.83    102.21 o
  10  -4   1     1040.47      990.67     63.30 o
  11  -4   1     1452.50     1499.53     73.90 o
  12  -4   1     2569.67     2680.92    138.96 o
  13  -4   1     2607.03     2348.74    233.37 o
  14  -4   1     4129.02     4237.31    212.37 o
  15  -4   1     1432.49     1462.53    184.31 o
  16  -4   1     8008.64     8634.20    284.31 o
  17  -4   1      106.26       19.41    183.25 o
  18  -4   1     2615.35     2884.13    365.12 o
  19  -4   1        6.94        0.00    202.84 o
  20  -4   1      170.95       34.06    215.03 o
  21  -4   1        0.18       12.13    242.80 o
 -19  -3   1      223.13      252.44    405.97 o
 -18  -3   1     2031.70     1702.80    385.99 o
 -17  -3   1      275.75      224.56    317.39 o
 -16  -3   1      382.07      284.97    341.31 o
 -15  -3   1       13.29        0.00    315.00 o
 -14  -3   1      741.22      661.60    158.43 o
 -13  -3   1       46.42        0.00    141.13 o
 -12  -3   1     5925.83     5870.48    150.80 o
 -11  -3   1     3965.00     4144.40    132.08 o
 -10  -3   1     3441.26     3544.62    132.54 o
  -9  -3   1     5907.80     5903.74    129.42 o
  -8  -3   1    22368.91    22074.33    251.54 o
  -7  -3   1    19653.93    21815.00    185.92 o
  -6  -3   1       34.33       83.66     52.82 o
  -5  -3   1     7915.63     7846.71    102.38 o
  -2  -3   1     2448.69     2489.00     49.32 o
   3  -3   1     2855.87     3312.30     50.58 o
   4  -3   1    66685.15    63226.85    400.81 o
   5  -3   1      280.23      146.90     66.75 o
   6  -3   1    61381.45    58564.75    256.87 o
   7  -3   1       14.97        8.24     37.28 o
   8  -3   1    34987.44    32660.88    248.46 o
   9  -3   1        2.73       35.01     81.53 o
  10  -3   1    19666.69    20013.75    230.31 o
  11  -3   1     1106.06      873.87    138.79 o
  12  -3   1      753.85      740.72    141.77 o
  13  -3   1     2262.61     2461.36    177.94 o
  14  -3   1      231.23      130.20    155.91 o
  15  -3   1      563.28      639.72    166.00 o
  16  -3   1     2510.54     2765.11    216.10 o
  17  -3   1     3510.41     3477.85    235.04 o
  18  -3   1       31.28        0.00    198.91 o
  19  -3   1      815.90      606.91    219.02 o
  20  -3   1       15.90        0.00    230.73 o
  21  -3   1      362.93      268.48    244.57 o
 -20  -2   1      295.62      313.31    411.64 o
 -19  -2   1        2.82       36.01    316.77 o
 -18  -2   1      100.46        0.00    364.03 o
 -17  -2   1     3849.27     4179.12    420.51 o
 -16  -2   1        0.79      154.73    291.09 o
 -15  -2   1     1111.48     1188.25    177.50 o
 -14  -2   1        8.61        0.00    156.44 o
 -13  -2   1     1660.00     1561.94    210.10 o
 -12  -2   1       20.86        0.00     88.67 o
 -11  -2   1    10554.55    11628.30    181.69 o
 -10  -2   1    13316.51    14133.29    277.30 o
  -9  -2   1       16.64        4.25     70.81 o
  -8  -2   1    11073.21    10751.66    144.29 o
  -7  -2   1     6744.36     6759.93    110.26 o
  -6  -2   1    35664.16    35916.07    230.99 o
  -5  -2   1     2219.93     2252.54     67.03 o
  -3  -2   1      343.70      517.37     40.75 o
  -1  -2   1      149.78       19.02     30.44 o
   4  -2   1    40019.08    39126.11    560.18 o
   5  -2   1    36220.89    34993.10    427.44 o
   6  -2   1     6683.49     6503.90     76.95 o
   8  -2   1       54.40       49.30     45.02 o
   9  -2   1     2089.75     2592.24     71.35 o
  10  -2   1     1558.03     1563.99     76.28 o
  11  -2   1    14742.19    15242.99    314.26 o
  12  -2   1      752.93      784.52    146.93 o
  13  -2   1      848.43     1041.70    156.60 o
  14  -2   1     1188.13     1144.10    170.50 o
  15  -2   1      385.88      232.79    165.35 o
  16  -2   1     4000.85     3922.88    262.12 o
  17  -2   1     1052.37      840.48    201.69 o
  18  -2   1      960.68      875.98    207.73 o
  19  -2   1       28.55       42.49    199.13 o
  20  -2   1      654.57      639.47    221.89 o
 -20  -1   1      405.84      201.61    309.13 o
 -19  -1   1      538.61      188.65    377.40 o
 -18  -1   1        6.43       15.10    298.63 o
 -17  -1   1      111.73      236.59    335.39 o
 -16  -1   1     4846.03     5262.40    491.46 o
 -15  -1   1      149.42       15.88    156.73 o
 -14  -1   1       98.71        2.57    150.87 o
 -13  -1   1        2.71        0.00    142.22 o
 -12  -1   1    12603.62    13346.72    232.61 o
 -11  -1   1      155.33      185.08     86.69 o
 -10  -1   1    14892.16    15033.95    185.27 o
  -9  -1   1    14916.89    14038.30    167.49 o
  -8  -1   1     1478.35     1492.30     77.82 o
  -7  -1   1     7795.49     6884.08    107.79 o
  -6  -1   1    18217.45    19613.09    356.23 o
  -5  -1   1     2001.12     1621.17    102.31 o
  -4  -1   1     3399.15     4020.77     60.12 o
  -2  -1   1      596.15      738.83     20.96 o
   4  -1   1    40053.10    37124.60    193.44 o
   5  -1   1     8862.83     9734.28     82.38 o
   6  -1   1    32991.44    34026.36    157.13 o
   7  -1   1      181.10      142.98     43.41 o
   8  -1   1    55054.48    57572.68    329.35 o
   9  -1   1      259.03      172.20     53.63 o
  10  -1   1     5905.92     5402.65    133.91 o
  11  -1   1     3876.12     4019.86    108.97 o
  12  -1   1     2139.06     2521.03    327.70 o
  13  -1   1      103.14        0.00    151.90 o
  14  -1   1     1652.82     1559.59    178.71 o
  15  -1   1     4346.29     4440.31    229.97 o
  16  -1   1       37.52       91.19    183.04 o
  17  -1   1     1224.40     1089.56    207.24 o
  18  -1   1      302.88      232.40    193.63 o
  19  -1   1      289.65      213.45    205.16 o
  20  -1   1       56.57        0.00    348.83 o
 -20   0   1       35.60        0.00    389.86 o
 -19   0   1     1217.79      649.51    314.18 o
 -18   0   1      692.00      780.91    346.00 o
 -17   0   1      445.23      318.58    182.70 o
 -16   0   1       67.50        0.00    186.15 o
 -15   0   1     1148.01     1211.39    181.82 o
 -14   0   1       51.62        0.00    173.50 o
 -13   0   1     4929.90     4978.66    200.70 o
 -12   0   1     1420.36     1294.15     99.23 o
 -11   0   1    20625.50    20601.41    259.80 o
 -10   0   1       27.87      148.73     78.76 o
  -9   0   1     2083.78     1852.56    129.52 o
  -8   0   1    21029.33    21247.84    161.80 o
  -7   0   1     1945.82     1580.70     58.72 o
  -6   0   1    26902.55    26421.84    168.39 o
  -5   0   1     1346.79     1218.16     50.74 o
  -4   0   1    15500.96    14749.38    131.18 o
  -3   0   1      161.90      240.45     36.13 o
   5   0   1    11452.35    12625.42    195.79 o
   6   0   1     1424.99     1243.99     51.21 o
   7   0   1    11302.38    13261.08    314.31 o
   8   0   1        1.97       11.93     52.88 o
   9   0   1     8174.14     7845.15    119.99 o
  10   0   1        0.61        0.00     64.51 o
  11   0   1    10488.65     9275.70    148.02 o
  12   0   1     1899.68     1789.57    178.12 o
  13   0   1     3955.58     4331.78    205.11 o
  14   0   1        4.07        0.00    163.08 o
  15   0   1     1052.30      779.89    191.33 o
  16   0   1     3863.52     4171.51    241.33 o
  17   0   1       62.33      193.22    185.15 o
  18   0   1      830.75      720.78    214.48 o
  19   0   1      128.65      164.50    348.93 o
  20   0   1      137.04        0.00    305.09 o
 -20   1   1      147.57        0.00    334.07 o
 -19   1   1      118.93      253.49    335.63 o
 -18   1   1     2498.44     2454.96    224.78 o
 -17   1   1       28.46        0.00    195.48 o
 -16   1   1      583.83      238.38    176.74 o
 -15   1   1        0.59       18.09    151.78 o
 -14   1   1     2293.54     2546.93    182.96 o
 -13   1   1       22.73      183.31    143.13 o
 -12   1   1    30017.11    31085.55    272.44 o
 -11   1   1    12860.27    14111.69    282.32 o
 -10   1   1    17904.12    17596.64    236.14 o
  -9   1   1     9477.58     8624.26    118.83 o
  -8   1   1     6289.40     6711.12     99.29 o
  -7   1   1      179.61       96.03     46.56 o
  -6   1   1      941.88      981.04     58.13 o
  -5   1   1     9365.56     9252.86    110.10 o
  -4   1   1      946.48      951.48     48.16 o
   4   1   1     7217.66     6905.12     83.70 o
   6   1   1    11871.52    11137.58    116.61 o
   7   1   1     6076.29     6173.89    100.12 o
   8   1   1     2127.32     2163.77     78.13 o
   9   1   1      804.57      733.82     69.40 o
  10   1   1    15700.20    14275.09    173.10 o
  11   1   1       33.00        3.55     75.45 o
  12   1   1    12816.91    13452.59    289.64 o
  13   1   1     3275.11     3398.86    278.41 o
  14   1   1     1591.53     1236.75    176.82 o
  15   1   1       17.00       12.29    170.99 o
  16   1   1      505.83      355.75    190.80 o
  17   1   1     2950.01     3214.70    249.97 o
  18   1   1        9.57       13.74    334.13 o
  19   1   1      233.63      202.10    312.60 o
  20   1   1        5.24        0.00    384.69 o
 -21   2   1      593.32      429.61    373.13 o
 -20   2   1      593.97      654.80    314.79 o
 -19   2   1      129.82      102.71    198.04 o
 -18   2   1      339.51      180.44    203.54 o
 -17   2   1     1283.47     1216.61    264.70 o
 -16   2   1        4.87        0.00    156.92 o
 -15   2   1       36.77        0.00    159.48 o
 -14   2   1       80.53       82.70    147.75 o
 -13   2   1     5572.68     5333.60    204.44 o
 -12   2   1      807.21      846.04     94.32 o
 -11   2   1    34669.45    37002.43    246.93 o
 -10   2   1    20420.09    21675.90    249.60 o
  -9   2   1    28305.93    29196.40    277.58 o
  -8   2   1      617.40      601.05     57.18 o
  -7   2   1       55.88       77.34     49.48 o
  -6   2   1     9926.53    11120.85    195.97 o
  -2   2   1   107649.80    82227.35   8083.13 o
   3   2   1    15563.96    17720.14    227.19 o
   4   2   1     9644.46     9679.32    104.70 o
   5   2   1     6131.15     6339.02    196.04 o
   6   2   1      128.04      294.93     53.01 o
   7   2   1    42234.91    41015.99    238.59 o
   8   2   1      782.67      919.48     69.02 o
   9   2   1      957.84      742.01     75.54 o
  10   2   1     3821.23     3795.15    116.05 o
  11   2   1     5339.70     5567.36    141.77 o
  12   2   1      692.17      782.34    164.80 o
  13   2   1     5810.49     5895.43    230.90 o
  14   2   1     2671.04     2576.94    193.80 o
  15   2   1      764.22      575.27    191.13 o
  16   2   1      901.82      569.79    184.89 o
  17   2   1       52.57       14.15    344.61 o
  18   2   1      841.05     1005.38    331.72 o
  19   2   1        5.17       12.96    400.34 o
  20   2   1      518.49      469.22    355.11 o
 -21   3   1       54.47        0.00    350.19 o
 -20   3   1     1056.09     1202.96    237.38 o
 -19   3   1      421.98      155.34    206.32 o
 -18   3   1       18.20        0.00    174.33 o
 -17   3   1       71.00       21.76    174.41 o
 -16   3   1     5296.84     5758.45    247.22 o
 -15   3   1       12.79       95.94    156.05 o
 -14   3   1      413.47      528.64    158.54 o
 -13   3   1      996.40      847.57    122.12 o
 -12   3   1      984.08      893.82     82.78 o
 -11   3   1     3281.54     2808.69     96.73 o
 -10   3   1     9304.82    10207.25    134.49 o
  -9   3   1     9435.38    10030.96    136.92 o
  -8   3   1     6639.49     6257.53    106.96 o
  -6   3   1     3501.63     3525.09     64.31 o
  -5   3   1    13984.98    16384.60    107.47 o
  -4   3   1       16.42      148.28     42.73 o
  -2   3   1     4422.03     4904.13     87.11 o
   3   3   1    25872.16    28408.77    534.45 o
   4   3   1    31707.67    29550.34    151.49 o
   5   3   1    12435.85    14819.24    215.49 o
   6   3   1      482.71      562.54     61.15 o
   7   3   1     1069.61      997.47     71.77 o
   8   3   1    31086.27    30852.50    276.69 o
   9   3   1      323.38      361.27     78.03 o
  10   3   1     1953.19     1830.16     97.80 o
  11   3   1      991.49      944.57     92.88 o
  12   3   1      679.08      757.96    159.03 o
  13   3   1      133.85       55.63    152.23 o
  14   3   1     2726.74     2568.51    200.96 o
  15   3   1     4199.25     4664.97    245.54 o
  16   3   1      335.72      403.30    311.78 o
  17   3   1      179.79      176.62    324.47 o
  18   3   1      145.86       57.54    373.44 o
  19   3   1     1129.45     1128.13    384.07 o
 -21   4   1       23.44        1.82    217.31 o
 -20   4   1      282.09      151.90    228.67 o
 -19   4   1     1043.51      734.99    203.38 o
 -18   4   1      366.35      264.37    193.94 o
 -17   4   1       55.98        0.00    157.72 o
 -16   4   1       16.14       93.16    161.77 o
 -15   4   1     9301.59     9592.99    501.56 o
 -14   4   1       58.67      145.17    129.57 o
 -13   4   1     4053.02     3922.04    156.68 o
 -12   4   1     1543.96     1483.19     71.56 o
 -11   4   1     1667.40     1671.12     70.25 o
 -10   4   1      451.81      416.93     54.43 o
  -9   4   1       73.74       65.03     48.70 o
  -8   4   1    15838.95    15251.35    205.60 o
  -7   4   1      316.86      283.26     53.10 o
  -6   4   1    18444.54    17071.29    139.63 o
  -5   4   1    12015.22    11227.75    158.71 o
  -4   4   1    33700.00    38416.57    428.42 o
  -3   4   1     1166.05     1301.05     70.04 o
  -1   4   1     1868.26     1686.23     50.22 o
   2   4   1    31039.28    33783.31    239.48 o
   3   4   1    34494.86    30676.27    355.11 o
   5   4   1    21566.78    24859.66    186.14 o
   6   4   1     8294.99     7650.20    181.61 o
   7   4   1      762.02      637.73     71.33 o
   8   4   1      518.24      396.18     74.87 o
   9   4   1    26886.16    28341.56    371.58 o
  10   4   1      842.91      797.45     91.27 o
  11   4   1     9372.00     9296.78    173.66 o
  12   4   1      711.75      711.93    158.07 o
  13   4   1     3241.91     3457.72    207.92 o
  14   4   1        9.22      148.04    168.51 o
  15   4   1      445.93      612.80    342.90 o
  16   4   1      925.71     1448.47    361.95 o
  17   4   1      103.16        0.00    317.31 o
  18   4   1      257.35       79.13    391.00 o
  19   4   1       21.57      133.56    372.18 o
 -21   5   1      496.96      468.23    217.57 o
 -20   5   1       63.43        0.00    192.05 o
 -19   5   1      341.13      302.62    197.44 o
 -18   5   1     1305.81     1244.87    189.34 o
 -17   5   1      342.07      319.84    172.61 o
 -16   5   1        2.78       36.86    154.49 o
 -15   5   1       26.67       76.36    126.71 o
 -14   5   1    29764.57    31156.69    341.99 o
 -13   5   1      205.21      193.57    118.47 o
 -12   5   1    13618.44    13444.48    164.30 o
 -11   5   1     1624.14     1798.05     84.29 o
 -10   5   1     3512.14     3071.77     97.49 o
  -9   5   1     2382.88     1999.57     79.99 o
  -8   5   1    10839.46    10718.04    130.58 o
  -7   5   1    16876.50    17448.67    187.07 o
  -6   5   1     1317.44     1269.63     60.97 o
  -5   5   1   164539.45   172394.30   1558.11 o
  -4   5   1       86.28      171.26     49.32 o
  -3   5   1   115466.33   130704.48   1227.92 o
  -2   5   1      165.66       94.85     47.55 o
   2   5   1    30127.72    33160.45    283.24 o
   4   5   1      491.19      477.35     72.27 o
   6   5   1    15492.10    16411.27    360.90 o
   7   5   1     2002.12     2073.37     95.13 o
   8   5   1     1575.18     1500.19    111.63 o
   9   5   1     3366.42     3281.68    145.44 o
  10   5   1     7999.09     8301.98    163.68 o
  11   5   1      127.24       94.42     91.10 o
  12   5   1     5331.28     5558.65    222.52 o
  13   5   1     4983.78     5239.20    327.21 o
  14   5   1     1346.25      937.15    324.73 o
  15   5   1      713.22      731.09    347.00 o
  16   5   1       32.47        0.00    367.00 o
  17   5   1      642.02      331.02    353.16 o
  18   5   1        3.01        0.00    345.24 o
  19   5   1      846.49      959.14    447.50 o
 -21   6   1      488.38      425.82    211.97 o
 -20   6   1      523.16      668.24    200.01 o
 -19   6   1       84.81      103.34    184.19 o
 -18   6   1      579.82      417.97    172.16 o
 -17   6   1      933.79      991.22    184.58 o
 -16   6   1      349.79      419.01    133.07 o
 -15   6   1      873.50      837.01    142.10 o
 -14   6   1      144.62      130.43    125.66 o
 -13   6   1    17626.82    17770.70    255.85 o
 -12   6   1      964.95      879.47     86.66 o
 -11   6   1     4569.32     4596.92    115.87 o
 -10   6   1     4925.74     4564.65    110.02 o
  -9   6   1      583.94      615.38     64.48 o
  -8   6   1     7312.99     7488.84    114.37 o
  -7   6   1     6942.82     7504.27    109.10 o
  -6   6   1    51429.39    55570.96    249.49 o
  -5   6   1       63.00       42.65     50.01 o
  -4   6   1   163848.13   163098.33   1433.20 o
  -1   6   1     1168.63     1019.88     67.11 o
   1   6   1      393.26      320.15     67.56 o
   3   6   1    28061.60    27006.02    238.03 o
   4   6   1    13902.40    13846.43    158.74 o
   5   6   1     2575.96     2323.55     84.44 o
   6   6   1        6.13       86.18     72.87 o
   7   6   1    22329.03    22357.74    243.92 o
   8   6   1       25.53       57.69     88.94 o
   9   6   1     1178.48     1388.47    166.23 o
  10   6   1        6.89       19.34     91.96 o
  11   6   1     2097.99     1897.83    117.37 o
  12   6   1      910.89      882.91    176.78 o
  13   6   1     2593.12     2722.05    370.92 o
  14   6   1     2406.60     2003.31    374.99 o
  15   6   1     1242.19      994.51    375.53 o
  16   6   1       59.81        0.00    391.98 o
  17   6   1       59.92        0.00    393.17 o
  18   6   1      599.02      487.94    366.03 o
 -21   7   1       48.20       58.64    199.67 o
 -20   7   1     1419.33     1719.16    220.21 o
 -19   7   1      387.71      359.83    200.72 o
 -18   7   1        0.85        4.57    173.05 o
 -17   7   1        9.65        0.00    144.09 o
 -16   7   1     7738.22     7955.74    214.84 o
 -15   7   1        0.71       13.83    123.40 o
 -14   7   1     2276.33     2138.00    151.68 o
 -13   7   1      504.80      430.98    120.01 o
 -12   7   1     1373.19     1314.02    101.97 o
 -11   7   1        7.11        0.00     75.05 o
 -10   7   1    12877.99    12553.11    161.74 o
  -9   7   1      108.43       80.05     62.04 o
  -8   7   1      299.64      498.71     62.82 o
  -7   7   1     7976.73     7525.20    126.03 o
  -6   7   1    19801.60    18617.30    154.82 o
  -5   7   1   104689.98   105611.05    630.48 o
  -4   7   1     1800.57     1345.33     64.78 o
  -3   7   1    40021.17    41739.52    309.51 o
  -2   7   1     1274.38     1396.77     71.71 o
   0   7   1    18270.37    20130.50    172.58 o
   2   7   1    19480.41    21000.95    205.31 o
   3   7   1      399.26      140.58     64.84 o
   4   7   1    10900.51     9627.89    167.46 o
   5   7   1    14446.82    17119.85    274.88 o
   6   7   1     5027.89     5089.38    128.31 o
   7   7   1      711.94      686.52     98.56 o
   8   7   1    15392.34    15586.76    208.11 o
   9   7   1      684.85      602.46    103.04 o
  10   7   1       13.25       33.40     95.43 o
  11   7   1      155.39      134.93     99.40 o
  12   7   1     3455.86     3703.24    364.06 o
  13   7   1       24.94        0.00    333.77 o
  14   7   1     1251.50     1239.94    369.55 o
  15   7   1     1383.33     1392.80    398.29 o
  16   7   1      269.82        0.00    383.84 o
  17   7   1      125.31        0.00    417.05 o
  18   7   1       13.32        0.00    258.32 o
 -21   8   1      218.43      167.77    207.36 o
 -20   8   1      597.52      606.01    194.26 o
 -19   8   1     1652.22     1616.04    226.05 o
 -18   8   1      425.49      367.34    143.08 o
 -17   8   1     1000.20     1024.51    153.53 o
 -16   8   1      179.95      237.59    134.17 o
 -15   8   1     3721.54     3337.15    160.47 o
 -14   8   1       32.84        0.00    120.69 o
 -13   8   1      481.67      699.43    124.32 o
 -12   8   1      104.38       15.95     82.31 o
 -11   8   1     6375.55     6748.20    137.21 o
 -10   8   1     2097.33     2049.88     95.09 o
  -9   8   1     4704.86     5052.18    119.02 o
  -8   8   1     7739.53     7524.51    121.09 o
  -7   8   1      342.94      268.54     58.64 o
  -6   8   1    11455.21    13110.41    194.27 o
  -5   8   1     1712.21     1591.06     56.49 o
  -4   8   1    17631.97    20063.15    229.98 o
  -3   8   1      963.92     1002.14     65.76 o
  -2   8   1    50928.77    56819.06    431.06 o
  -1   8   1     3409.56     2963.24     88.82 o
   0   8   1       50.39       65.71     64.90 o
   1   8   1     8835.31     8138.23    112.88 o
   2   8   1    12450.86    12073.98    159.99 o
   3   8   1     2788.31     2554.04    112.84 o
   4   8   1       42.83       31.82     70.44 o
   5   8   1    45955.52    46114.38    274.27 o
   6   8   1     2804.30     2382.90    112.02 o
   7   8   1     2268.12     2613.92    121.84 o
   8   8   1       98.17        6.81     96.14 o
   9   8   1     7048.35     6828.99    166.23 o
  10   8   1     1107.35      903.65    109.33 o
  11   8   1      207.72      220.44    129.32 o
  12   8   1     1089.00      990.47    317.40 o
  13   8   1     2582.31     2539.22    390.16 o
  14   8   1      653.24      671.32    377.51 o
  15   8   1      723.51      571.27    381.06 o
  16   8   1     1062.21     1113.54    267.32 o
  17   8   1        1.00        0.00    252.33 o
 -21   9   1      629.40      562.53    317.23 o
 -20   9   1        5.94      114.91    200.28 o
 -19   9   1       83.14      138.12    158.85 o
 -18   9   1     3667.45     3600.12    188.93 o
 -17   9   1     1030.73     1087.26    155.45 o
 -16   9   1       98.32       77.59    128.39 o
 -15   9   1        2.57        0.00    120.92 o
 -14   9   1     2530.65     2435.13    143.65 o
 -13   9   1      244.90      272.22    135.07 o
 -12   9   1      768.24      621.29     89.90 o
 -11   9   1     4845.33     4741.19    125.90 o
 -10   9   1     2218.01     2181.71    111.37 o
  -9   9   1     1855.56     2118.73     89.80 o
  -8   9   1     9468.12     9463.04    135.17 o
  -7   9   1    24498.88    24127.26    193.06 o
  -6   9   1      396.59      270.96     48.08 o
  -5   9   1    29580.52    29641.65    208.71 o
  -4   9   1     3354.74     3403.79    103.21 o
  -2   9   1     1357.48     1217.75     78.75 o
  -1   9   1    23374.79    20390.14    245.29 o
   0   9   1       43.45       85.15     72.45 o
   1   9   1     6840.78     7038.87    113.74 o
   2   9   1    29308.68    31014.97    249.12 o
   3   9   1    13295.98    12241.55    179.31 o
   4   9   1     9607.26    11239.23    150.43 o
   5   9   1     3647.35     3947.87    117.66 o
   6   9   1    12295.40    12991.76    307.20 o
   7   9   1        9.67        9.69     89.45 o
   8   9   1     5153.00     4679.97    134.86 o
   9   9   1      143.94        0.00    137.29 o
  10   9   1     7874.51     8334.63    245.39 o
  11   9   1      341.78      309.88    137.15 o
  12   9   1      121.64      331.49    334.02 o
  13   9   1      730.60      556.06    232.72 o
  14   9   1      558.36      523.70    229.59 o
  15   9   1      160.21        0.00    257.28 o
  16   9   1      340.32      213.08    256.75 o
  17   9   1      755.68      725.68    270.61 o
 -21  10   1      178.08      261.02    302.70 o
 -20  10   1      221.88      226.56    290.71 o
 -19  10   1      610.60      589.57    213.78 o
 -18  10   1      472.00      440.29    146.47 o
 -17  10   1     7345.43     7708.39    233.27 o
 -16  10   1       59.90      110.11    126.31 o
 -15  10   1       36.30        5.06    114.65 o
 -14  10   1        6.80        0.00    112.90 o
 -13  10   1     5533.78     6226.23    206.18 o
 -12  10   1      273.12      198.53     85.92 o
 -11  10   1     4935.02     5187.58    131.57 o
 -10  10   1    11293.70    12024.64    168.94 o
  -9  10   1     1990.15     2219.20     94.34 o
  -8  10   1     6010.92     5725.50    117.38 o
  -7  10   1     4551.22     4657.94    105.97 o
  -6  10   1    34574.02    35650.49    258.30 o
  -5  10   1       11.28       71.36     61.69 o
  -4  10   1      212.64      316.32     64.13 o
  -3  10   1        0.29       91.37     64.37 o
  -2  10   1     1388.31     1329.73     82.28 o
  -1  10   1     2783.27     3339.61    103.99 o
   0  10   1    35756.22    30218.48    298.84 o
   1  10   1     1685.06     1875.52     84.61 o
   2  10   1     3048.88     3209.71    102.93 o
   3  10   1    11265.96    10386.41    181.34 o
   4  10   1     3699.93     3640.79    223.08 o
   5  10   1    10599.70    10582.50    209.86 o
   6  10   1     3821.58     4040.56    136.79 o
   7  10   1     8121.10     8089.14    156.41 o
   8  10   1       41.05        0.00    119.44 o
   9  10   1      591.95      572.61    124.75 o
  10  10   1      565.66      490.22    132.72 o
  11  10   1     4764.68     4299.79    180.75 o
  12  10   1      304.82      244.99    228.81 o
  13  10   1      158.84       70.72    217.25 o
  14  10   1      371.14      245.50    246.96 o
  15  10   1       33.30        0.00    243.23 o
  16  10   1      194.71      163.84    264.25 o
 -21  11   1       10.65       50.33    288.00 o
 -20  11   1      258.07      202.06    218.68 o
 -19  11   1     1371.97     1192.48    211.25 o
 -18  11   1       19.65       69.28    212.79 o
 -17  11   1      428.48      364.04    141.07 o
 -16  11   1     4420.19     4677.41    189.00 o
 -15  11   1        0.13        0.00    118.21 o
 -14  11   1       18.97        0.00    125.81 o
 -13  11   1       41.45        0.00    121.42 o
 -12  11   1     4829.45     4590.44    203.38 o
 -11  11   1       19.53       65.92     85.77 o
 -10  11   1    12864.02    12526.54    176.17 o
  -9  11   1    16474.17    15621.26    185.67 o
  -8  11   1      366.93      371.07     76.83 o
  -7  11   1     1788.61     2041.78     74.89 o
  -6  11   1     2438.87     2072.47     91.49 o
  -5  11   1     7946.33     7946.57    135.03 o
  -4  11   1       19.55       18.93     68.28 o
  -3  11   1     3256.25     3411.21    101.99 o
  -2  11   1      181.77      107.35     76.40 o
  -1  11   1     8679.22     7062.80    138.98 o
   0  11   1     6392.63     5985.69    155.01 o
   1  11   1    19592.89    20591.86    222.16 o
   2  11   1     5706.96     5810.87    127.39 o
   3  11   1        4.31       21.32     86.12 o
   4  11   1     6617.82     6991.16    219.68 o
   5  11   1      338.50      509.40    130.43 o
   6  11   1      828.20      765.56    104.01 o
   7  11   1       56.13       34.62    122.31 o
   8  11   1     4779.78     5023.02    178.10 o
   9  11   1       71.33        0.00    130.23 o
  10  11   1      504.78      429.64    140.05 o
  11  11   1     1047.45      815.60    137.80 o
  12  11   1     2269.58     2209.55    252.53 o
  13  11   1        4.35        0.00    215.57 o
  14  11   1      122.47        0.75    257.86 o
  15  11   1      643.15      535.40    244.65 o
  16  11   1        0.99        0.00    256.94 o
 -21  12   1      308.90      333.50    231.99 o
 -20  12   1        7.09       16.55    207.64 o
 -19  12   1     1649.47     1837.15    245.11 o
 -18  12   1      327.93      252.33    197.90 o
 -17  12   1       24.42       50.37    194.99 o
 -16  12   1        9.35       39.26    188.10 o
 -15  12   1      522.91      576.89    118.55 o
 -14  12   1      137.41       79.01    121.64 o
 -13  12   1      787.42      651.88    124.95 o
 -12  12   1     1025.52      973.45    100.82 o
 -11  12   1    16303.62    15125.96    268.36 o
 -10  12   1       13.84       89.77     83.35 o
  -9  12   1     7495.08     7997.80    181.31 o
  -8  12   1     2588.25     2507.64    100.27 o
  -7  12   1       58.68       45.33     57.03 o
  -6  12   1    15274.82    15923.76    187.37 o
  -5  12   1       22.17        0.00     75.11 o
  -4  12   1     3972.33     4693.68    166.45 o
  -3  12   1      483.99      493.32     85.34 o
  -2  12   1    11373.39    12813.16    339.67 o
  -1  12   1     1960.23     1645.89    104.96 o
   0  12   1     3143.27     3517.06    128.86 o
   1  12   1    11443.53    11285.19    187.15 o
   2  12   1     8894.11     9562.80    181.66 o
   3  12   1      456.10      371.28     98.34 o
   4  12   1     2160.27     1994.32    126.29 o
   5  12   1    10522.51    10422.71    221.82 o
   6  12   1      729.73      533.82    129.26 o
   7  12   1      172.67      254.57    128.47 o
   8  12   1      154.82      109.45    134.00 o
   9  12   1     6705.52     6607.35    208.69 o
  10  12   1       27.59       69.86    135.47 o
  11  12   1      432.92      303.45    228.40 o
  12  12   1      515.85      356.13    230.62 o
  13  12   1      645.43      452.41    243.72 o
  14  12   1       82.12        0.00    259.92 o
  15  12   1      234.46      167.13    256.59 o
 -21  13   1      660.01      641.16    255.14 o
 -20  13   1      339.21       62.18    189.27 o
 -19  13   1       17.48       21.92    218.84 o
 -18  13   1     2051.66     2164.10    240.61 o
 -17  13   1      179.25       58.49    189.81 o
 -16  13   1       48.17        0.00    201.98 o
 -15  13   1       20.67        0.00    262.25 o
 -14  13   1      764.16      525.47    254.14 o
 -13  13   1        0.77        0.00    256.50 o
 -12  13   1      550.20      454.57     93.56 o
 -11  13   1    10460.25    10049.38    176.84 o
 -10  13   1    12544.38    13060.05    335.06 o
  -9  13   1     2351.49     2388.85    108.48 o
  -8  13   1     4415.64     4898.84    124.19 o
  -7  13   1     3528.65     3688.02     97.82 o
  -6  13   1     2135.49     1847.65     98.73 o
  -5  13   1     5275.70     5055.85    195.57 o
  -4  13   1        8.10       12.72     83.64 o
  -3  13   1     6705.31     6310.65    209.55 o
  -2  13   1       10.94       25.84     91.78 o
  -1  13   1    27804.97    25958.52    258.98 o
   0  13   1     3542.03     4250.41    142.01 o
   1  13   1      720.87      960.35    117.42 o
   2  13   1     1891.74     2079.53    131.60 o
   3  13   1     1882.12     1934.87    114.90 o
   4  13   1     3537.55     4271.48    141.00 o
   5  13   1     3282.41     3301.57    136.85 o
   6  13   1     2519.90     2608.44    158.24 o
   7  13   1       75.78       13.85    133.31 o
   8  13   1      413.56      515.36    143.87 o
   9  13   1       72.66       87.62    142.24 o
  10  13   1     3200.28     3201.40    225.52 o
  11  13   1        8.28       11.74    219.14 o
  12  13   1      296.65       66.45    227.25 o
  13  13   1      399.24      336.52    246.06 o
  14  13   1      101.79       26.83    243.80 o
  15  13   1        7.32        0.00    269.71 o
 -20  14   1      430.51      259.02    207.14 o
 -19  14   1      803.58      558.47    216.10 o
 -18  14   1       53.72      162.33    210.94 o
 -17  14   1     3038.29     2919.68    235.37 o
 -16  14   1      117.75        0.00    204.64 o
 -15  14   1      224.91      305.08    287.58 o
 -14  14   1        1.66       26.78    255.13 o
 -13  14   1     1719.61     1903.19    294.13 o
 -12  14   1      173.32      143.55    133.43 o
 -11  14   1     9733.33     9143.38    239.60 o
 -10  14   1     7674.29     7603.83    157.83 o
  -9  14   1     9222.74     9506.68    255.84 o
  -8  14   1      428.63      527.23     71.50 o
  -7  14   1       40.23       36.81     84.85 o
  -6  14   1     1050.14     1189.14    100.58 o
  -5  14   1        8.03        0.00     88.85 o
  -4  14   1      220.98      131.29     91.16 o
  -3  14   1      374.62      103.74     95.51 o
  -2  14   1     4641.37     4242.53    181.20 o
  -1  14   1     2038.60     1830.68    123.36 o
   0  14   1    31273.21    29963.62    355.74 o
   1  14   1     3023.65     3473.59    147.93 o
   2  14   1       40.38      161.98    117.60 o
   3  14   1     5088.88     5174.35    171.06 o
   4  14   1      125.63       18.34    108.21 o
   5  14   1      467.86      529.49    111.56 o
   6  14   1      256.78      266.81    107.99 o
   7  14   1     4147.59     4291.91    188.58 o
   8  14   1       78.51        0.00    141.03 o
   9  14   1       72.18      149.69    142.53 o
  10  14   1      565.69      508.28    150.55 o
  11  14   1     1024.96      961.24    221.65 o
  12  14   1        3.73      138.18    217.67 o
  13  14   1      419.12      352.77    245.49 o
  14  14   1      629.41      574.61    262.14 o
 -20  15   1      143.08       85.53    223.34 o
 -19  15   1      485.89      554.12    208.85 o
 -18  15   1      154.01       50.00    219.33 o
 -17  15   1        4.97        0.00    196.63 o
 -16  15   1     2805.37     2693.51    242.97 o
 -15  15   1        1.28        0.00    302.78 o
 -14  15   1        2.71      162.46    262.41 o
 -13  15   1      392.11      352.23    241.54 o
 -12  15   1     3430.01     3209.62    179.20 o
 -11  15   1      722.97      680.70    151.32 o
 -10  15   1     2779.86     2806.41    186.16 o
  -9  15   1    11198.88    10891.64    259.95 o
  -8  15   1     3631.61     3263.47    119.50 o
  -7  15   1      244.09       58.06     88.08 o
  -6  15   1       74.72        0.00     88.91 o
  -5  15   1      266.76      199.34     94.22 o
  -4  15   1     1306.03     1262.55    110.82 o
  -3  15   1     7387.57     7289.95    249.33 o
  -2  15   1      145.41      127.87    106.20 o
  -1  15   1     3896.63     3709.83    146.37 o
   0  15   1      457.09      662.51    117.12 o
   1  15   1     8504.74     8306.94    191.56 o
   2  15   1     6691.26     7182.31    215.35 o
   3  15   1       64.38       76.30    119.20 o
   4  15   1     1580.46     1613.31    136.62 o
   5  15   1      316.14      287.89    102.33 o
   6  15   1      336.78      304.10    141.47 o
   7  15   1       77.02        9.90    147.65 o
   8  15   1     5852.69     6520.59    316.17 o
   9  15   1        8.25       68.46    147.69 o
  10  15   1        5.52       21.02    156.08 o
  11  15   1      124.39        9.76    229.08 o
  12  15   1      241.37      123.89    227.52 o
  13  15   1      148.88      132.21    247.47 o
 -20  16   1        0.66        0.00    245.89 o
 -19  16   1      664.74      679.17    206.90 o
 -18  16   1      154.65        0.00    212.23 o
 -17  16   1       80.90        0.00    206.74 o
 -16  16   1        6.85        0.00    210.09 o
 -15  16   1     6219.99     6412.74    434.43 o
 -14  16   1       39.09       49.15    263.74 o
 -13  16   1     2045.38     2070.06    306.73 o
 -12  16   1      425.08      360.72    151.89 o
 -11  16   1     3237.22     3319.32    194.38 o
 -10  16   1      306.60      304.59    152.23 o
  -9  16   1     1275.82     1543.31    177.27 o
  -8  16   1     8318.11     9395.40    184.36 o
  -7  16   1     1074.06      878.48    104.16 o
  -6  16   1      150.57       62.58     96.09 o
  -5  16   1     1182.10     1608.93    118.19 o
  -4  16   1     7735.10     8507.81    181.93 o
  -3  16   1       49.07       74.51    105.23 o
  -2  16   1    10813.37    11989.69    285.66 o
  -1  16   1      604.02      570.09    121.74 o
   0  16   1     1009.55      866.39    127.52 o
   1  16   1      267.97      264.05    117.06 o
   2  16   1     3492.27     3705.36    162.10 o
   3  16   1     2370.13     2099.33    149.80 o
   4  16   1      476.55      410.22    125.59 o
   5  16   1     1878.31     1751.31    155.31 o
   6  16   1      110.84       71.79    143.39 o
   7  16   1      481.27      446.00    156.04 o
   8  16   1      190.46      236.85    166.50 o
   9  16   1     3105.90     3099.40    195.07 o
  10  16   1       24.97        9.18    156.54 o
  11  16   1      107.79        0.00    254.41 o
  12  16   1      248.85      234.54    264.78 o
 -19  17   1        8.82       20.65    225.79 o
 -18  17   1      230.68       76.79    221.19 o
 -17  17   1      237.74       51.46    196.54 o
 -16  17   1      250.51        0.00    331.93 o
 -15  17   1        3.52        0.00    297.32 o
 -14  17   1    10954.96    11692.03    510.59 o
 -13  17   1       36.69       86.62    269.41 o
 -12  17   1     1100.53      845.95    163.53 o
 -11  17   1     1585.59     1554.56    168.00 o
 -10  17   1      843.85      985.65    163.86 o
  -9  17   1     1176.29     1016.65    109.48 o
  -8  17   1     1449.91     1461.77    113.15 o
  -7  17   1     2235.93     2216.84    124.73 o
  -6  17   1      159.87      191.99    100.84 o
  -5  17   1     3880.91     4480.05    154.15 o
  -4  17   1        0.63        0.00    105.39 o
  -3  17   1     3442.22     3671.53    150.63 o
  -2  17   1      617.93      496.25    116.91 o
  -1  17   1     2671.98     2008.12    136.60 o
   0  17   1     3782.39     4210.47    259.00 o
   1  17   1      144.06      192.56    115.62 o
   2  17   1     1330.27     1063.67    131.26 o
   3  17   1     1964.94     2000.03    145.60 o
   4  17   1      992.64      807.59    197.21 o
   5  17   1        2.08        0.00    150.95 o
   6  17   1     1412.37     1607.48    196.53 o
   7  17   1       97.93       93.42    176.49 o
   8  17   1      150.05      209.86    184.96 o
   9  17   1      511.49      414.94    167.28 o
  10  17   1      901.51      861.45    170.50 o
  11  17   1      108.00       67.67    249.05 o
  12  17   1      161.82      107.62    280.56 o
 -19  18   1       41.95        0.00    210.55 o
 -18  18   1        4.42       18.57    203.62 o
 -17  18   1      329.67       49.25    227.19 o
 -16  18   1       55.67        0.00    277.14 o
 -15  18   1       54.08        0.00    330.82 o
 -14  18   1       71.17       44.74    290.38 o
 -13  18   1     4183.07     4276.33    366.56 o
 -12  18   1      164.92      226.31    165.72 o
 -11  18   1      664.27      589.54    163.07 o
 -10  18   1     1986.10     2068.72    179.99 o
  -9  18   1     1443.88     1465.69    172.24 o
  -8  18   1        5.41        0.00     97.33 o
  -7  18   1      504.97      388.95    104.71 o
  -6  18   1     5592.79     5874.03    179.07 o
  -5  18   1      295.11      270.97    111.93 o
  -4  18   1     7224.47     7196.08    207.91 o
  -3  18   1      445.93      373.96    118.26 o
  -2  18   1     1579.17     1516.49    136.29 o
  -1  18   1        2.58        1.11    116.87 o
   0  18   1     1860.52     2002.03    144.22 o
   1  18   1      955.61     1101.95    135.49 o
   2  18   1        7.97       36.93    118.57 o
   3  18   1     2482.19     2683.75    274.00 o
   4  18   1     2046.24     2135.92    227.59 o
   5  18   1      902.47      989.34    206.25 o
   6  18   1        0.56        0.00    193.42 o
   7  18   1     1836.24     1839.76    350.94 o
   8  18   1       39.34        0.00    181.73 o
   9  18   1        6.72        0.00    193.49 o
  10  18   1        5.10        0.00    192.95 o
  11  18   1      572.62      458.06    282.57 o
 -19  19   1      226.93      124.08    238.20 o
 -18  19   1       92.60        0.00    241.98 o
 -17  19   1        4.69        0.00    207.56 o
 -16  19   1     3123.38     2819.22    406.96 o
 -15  19   1       35.27        0.00    288.00 o
 -14  19   1      164.86        0.00    321.53 o
 -13  19   1      223.99      180.00    264.75 o
 -12  19   1     2141.22     2113.06    195.91 o
 -11  19   1      148.97      207.54    176.24 o
 -10  19   1      269.39      354.24    158.02 o
  -9  19   1      387.73      394.64    189.34 o
  -8  19   1     1989.06     1966.47    196.01 o
  -7  19   1       35.72       80.21    174.95 o
  -6  19   1     1097.90      973.12    116.55 o
  -5  19   1     8745.97     8592.69    233.50 o
  -4  19   1      116.89      159.60    117.64 o
  -3  19   1     5734.89     5123.91    198.74 o
  -2  19   1      431.71      393.61    120.01 o
  -1  19   1      776.73      520.94    124.07 o
   0  19   1      240.99      197.95    118.90 o
   1  19   1      846.05      785.66    136.57 o
   2  19   1     1107.28     1086.61    188.12 o
   3  19   1        1.03       48.00    185.72 o
   4  19   1     2157.83     2258.92    191.09 o
   5  19   1      918.73     1310.02    218.74 o
   6  19   1      515.17      397.24    196.77 o
   7  19   1        9.89        0.00    214.95 o
   8  19   1     1108.63      803.01    223.60 o
   9  19   1        5.44        0.00    187.19 o
  10  19   1        9.40        0.00    334.65 o
 -18  20   1      205.92       61.15    222.41 o
 -17  20   1      558.60      563.55    228.65 o
 -16  20   1       24.12      104.69    281.20 o
 -15  20   1     2176.60     1652.24    372.88 o
 -14  20   1      115.63       91.82    283.01 o
 -13  20   1      171.52      144.60    303.65 o
 -12  20   1      202.98      126.12    166.76 o
 -11  20   1     1896.74     1713.12    208.86 o
 -10  20   1       88.18       45.36    166.26 o
  -9  20   1      468.02      262.23    169.68 o
  -8  20   1     1641.27     1929.77    197.78 o
  -7  20   1     1282.66     1214.31    188.02 o
  -6  20   1       23.26      160.50    173.12 o
  -5  20   1      152.99      321.76    182.63 o
  -4  20   1     5151.57     5056.18    274.08 o
  -3  20   1        9.42       65.68    120.47 o
  -2  20   1     2389.47     2348.58    156.07 o
  -1  20   1      595.54      582.61    127.21 o
   0  20   1      381.98      211.15    120.88 o
   1  20   1       92.46       47.90    180.36 o
   2  20   1      682.37      859.58    186.22 o
   3  20   1      288.90      129.38    192.96 o
   4  20   1      105.19      143.51    166.33 o
   5  20   1     1358.76     1192.85    215.56 o
   6  20   1       16.44        0.00    191.06 o
   7  20   1       71.06        0.00    212.30 o
   8  20   1      130.44        0.00    220.03 o
   9  20   1      494.97      303.21    230.07 o
 -17  21   1       95.09       60.91    204.15 o
 -16  21   1       18.11       35.87    332.55 o
 -15  21   1       11.39        0.00    337.60 o
 -14  21   1     1655.83     1741.53    322.25 o
 -13  21   1      233.28      109.23    313.42 o
 -12  21   1       94.43       92.56    173.54 o
 -11  21   1      288.10       24.51    185.60 o
 -10  21   1      786.46      588.19    180.99 o
  -9  21   1      255.88      238.19    172.61 o
  -8  21   1     1151.37      972.85    178.54 o
  -7  21   1     3090.41     3436.49    231.47 o
  -6  21   1      271.17      410.51    180.15 o
  -5  21   1      503.58      597.60    186.91 o
  -4  21   1        4.50       75.08    167.29 o
  -3  21   1     1336.24     1179.32    143.20 o
  -2  21   1      137.12       92.10    124.02 o
  -1  21   1     1352.53     1237.18    145.48 o
   0  21   1      508.59      496.43    188.99 o
   1  21   1      470.37      437.32    176.82 o
   2  21   1      546.65      393.21    179.37 o
   3  21   1     1913.45     2187.81    238.57 o
   4  21   1      648.99      899.54    207.38 o
   5  21   1        0.23       45.74    184.67 o
   6  21   1     1148.93      978.43    219.29 o
   7  21   1        3.70        0.00    188.15 o
   8  21   1        0.71        0.00    195.81 o
 -17  22   1      848.87      836.16    222.04 o
 -16  22   1        0.95        0.00    358.64 o
 -15  22   1        8.62        0.00    325.66 o
 -14  22   1        1.25        0.00    269.15 o
 -13  22   1     2041.63     2260.66    373.93 o
 -12  22   1       87.37       85.56    185.43 o
 -11  22   1       93.77      144.88    187.10 o
 -10  22   1      851.91      755.53    199.62 o
  -9  22   1      432.88      336.13    249.69 o
  -8  22   1      126.41        9.48    175.90 o
  -7  22   1      680.35      645.46    184.77 o
  -6  22   1     4552.44     4785.80    408.38 o
  -5  22   1       11.66       17.47    191.91 o
  -4  22   1      929.97      825.19    180.20 o
  -3  22   1        2.27        0.00    176.35 o
  -2  22   1      745.88      727.65    193.63 o
  -1  22   1      108.83      107.69    171.32 o
   0  22   1     1361.32     1504.24    202.03 o
   1  22   1      297.22      190.43    187.11 o
   2  22   1      205.75      209.12    194.14 o
   3  22   1      108.60      157.08    181.70 o
   4  22   1      769.55      826.39    214.43 o
   5  22   1      691.20      493.69    193.37 o
   6  22   1       12.21        0.00    217.15 o
 -16  23   1      772.63      891.36    388.65 o
 -15  23   1       13.53        0.00    328.27 o
 -14  23   1       48.70        0.00    268.74 o
 -13  23   1       18.45        0.00    310.39 o
 -12  23   1     2045.34     2110.92    269.33 o
 -11  23   1       33.33       24.23    199.34 o
 -10  23   1      282.15      320.46    186.17 o
  -9  23   1      720.88      601.11    205.79 o
  -8  23   1       64.88       94.45    194.09 o
  -7  23   1      186.89      241.95    179.88 o
  -6  23   1       40.99       99.95    178.30 o
  -5  23   1     2870.19     2997.68    312.79 o
  -4  23   1        2.06       28.69    187.43 o
  -3  23   1      172.36       35.86    170.23 o
  -2  23   1      132.98      127.75    313.79 o
  -1  23   1      371.51      362.92    360.99 o
   0  23   1      413.73      369.33    384.39 o
   1  23   1      949.32      935.24    389.39 o
   2  23   1       82.06       39.95    219.08 o
   3  23   1        0.67       36.50    202.86 o
   4  23   1      438.62      367.23    205.07 o
   5  23   1       18.23       50.66    198.23 o
 -15  24   1      287.92      111.99    345.70 o
 -14  24   1        2.89        0.00    290.85 o
 -13  24   1       27.47        0.00    271.55 o
 -12  24   1      260.55      122.77    192.78 o
 -11  24   1     2160.66     2143.03    254.11 o
 -10  24   1       43.94       51.51    203.15 o
  -9  24   1      452.02      455.22    205.11 o
  -8  24   1      966.13      912.14    203.52 o
  -7  24   1        2.14        0.00    191.87 o
  -6  24   1      504.30      628.75    207.82 o
  -5  24   1        8.35        0.00    195.73 o
  -4  24   1     1687.58     1600.12    358.56 o
  -3  24   1       52.00      204.61    358.17 o
  -2  24   1      357.10      217.90    364.03 o
  -1  24   1      173.87        0.00    323.99 o
   0  24   1      276.34      401.96    373.01 o
   1  24   1       90.86      303.15    388.33 o
   2  24   1      638.98      587.96    268.82 o
   3  24   1      572.90     1011.77    311.54 o
   4  24   1       31.34        0.00    363.31 o
 -13  25   1       28.68        0.00    317.75 o
 -12  25   1       34.44        0.00    299.62 o
 -11  25   1      213.29      101.75    192.67 o
 -10  25   1     1311.15     1102.05    218.67 o
  -9  25   1      157.16       14.23    202.59 o
  -8  25   1      313.53      212.64    193.07 o
  -7  25   1      884.58     1046.31    210.15 o
  -6  25   1        1.39        0.00    186.56 o
  -5  25   1      250.17      200.40    362.58 o
  -4  25   1       58.43      248.06    349.27 o
  -3  25   1     1606.75     1730.60    379.58 o
  -2  25   1       19.60        0.00    375.80 o
  -1  25   1      811.22      615.10    402.13 o
   0  25   1        7.84        0.00    344.58 o
   1  25   1      149.41       36.10    340.91 o
   2  25   1       14.22      144.60    307.27 o
 -11  26   1      178.78      176.28    214.52 o
 -10  26   1      471.99      475.54    239.10 o
  -9  26   1      329.96      184.06    210.73 o
  -8  26   1       27.36        3.12    211.65 o
  -7  26   1       24.33        6.89    204.03 o
  -6  26   1      262.37      367.31    343.11 o
  -5  26   1        2.46        0.00    302.34 o
  -4  26   1      158.40      433.05    372.68 o
  -3  26   1       13.09       36.14    385.61 o
  -2  26   1      695.61      867.36    381.09 o
  -1  26   1       26.62       32.14    383.95 o
  -8  27   1       95.14      129.95    231.97 o
  -7  27   1        0.16       74.48    378.00 o
  -6  27   1       39.15        0.00    386.44 o
  -5  27   1      186.62        0.00    396.52 o
   4 -27   2      578.97      517.32    369.25 o
   5 -27   2       81.54       23.87    336.48 o
   6 -27   2       56.37        0.00    335.70 o
   7 -27   2      109.57        0.00    363.12 o
   8 -27   2       94.06        0.00    376.38 o
   9 -27   2       72.60       88.43    283.59 o
   0 -26   2      121.79      315.68    383.84 o
   1 -26   2      233.56      253.42    330.83 o
   2 -26   2       14.06      248.65    334.70 o
   3 -26   2      205.92       57.24    341.52 o
   4 -26   2        1.28        0.00    305.05 o
   5 -26   2     1294.06     1249.91    358.98 o
   6 -26   2        4.67        0.00    325.78 o
   7 -26   2       90.80        0.00    295.58 o
   8 -26   2      177.73        0.00    312.33 o
   9 -26   2       45.16       92.55    219.61 o
  10 -26   2      112.99      164.65    198.57 o
  11 -26   2     1238.89     1016.31    281.16 o
  12 -26   2      252.72        0.00    207.07 o
  -2 -25   2      143.02      158.13    220.58 o
  -1 -25   2     1237.88     1626.98    360.93 o
   0 -25   2      168.27      199.94    232.18 o
   1 -25   2      267.44      367.27    225.01 o
   2 -25   2      691.83      492.44    375.96 o
   3 -25   2        1.51        0.00    297.71 o
   4 -25   2      295.76      210.49    357.18 o
   5 -25   2       15.25      292.16    357.87 o
   6 -25   2     1602.39     1484.30    381.77 o
   7 -25   2      129.62      119.02    338.86 o
   8 -25   2      162.70       41.28    177.31 o
   9 -25   2       94.78       37.35    185.56 o
  10 -25   2      243.92      170.73    212.89 o
  11 -25   2       46.94      303.90    315.89 o
  12 -25   2      814.00      704.45    339.00 o
  13 -25   2      406.40      327.49    211.32 o
  -4 -24   2      913.54      915.64    222.28 o
  -3 -24   2       24.69       96.75    218.87 o
  -2 -24   2       43.64      118.51    234.72 o
  -1 -24   2       37.22       51.74    204.48 o
   0 -24   2     1386.58     1474.14    228.85 o
   1 -24   2      186.86      185.50    197.05 o
   2 -24   2      135.92       69.91    202.89 o
   3 -24   2     1708.04     1775.80    211.45 o
   4 -24   2       49.26       36.32    347.36 o
   5 -24   2      884.15      613.59    320.82 o
   6 -24   2        5.74        0.00    284.90 o
   7 -24   2      629.98      654.93    191.25 o
   8 -24   2        0.18        0.00    192.04 o
   9 -24   2      623.15      703.67    203.02 o
  10 -24   2      223.49      205.91    188.01 o
  11 -24   2      242.62      316.19    261.07 o
  12 -24   2      237.92        0.00    268.68 o
  13 -24   2      110.12        0.00    189.31 o
  14 -24   2      438.29      285.35    200.10 o
  15 -24   2       10.06        0.00    189.29 o
  -6 -23   2       15.65      105.66    216.07 o
  -5 -23   2       15.20      106.59    246.33 o
  -4 -23   2      116.76        0.00    222.49 o
  -3 -23   2      876.60      961.98    238.89 o
  -2 -23   2       16.02        0.00    214.98 o
  -1 -23   2      502.31      666.76    228.70 o
   0 -23   2      382.72      243.98    216.56 o
   1 -23   2      545.29      477.54    212.64 o
   2 -23   2       21.90       89.50    181.13 o
   3 -23   2       15.77       56.14    176.58 o
   4 -23   2     2269.93     2157.67    209.77 o
   5 -23   2       33.27        0.00    173.87 o
   6 -23   2     1254.72     1072.58    141.05 o
   7 -23   2        7.64       46.11    179.13 o
   8 -23   2     1383.40     1013.06    182.76 o
   9 -23   2        7.21        0.00    178.29 o
  10 -23   2     1342.23     1300.41    202.91 o
  11 -23   2     1249.59      989.18    204.63 o
  12 -23   2       93.08       10.40    276.88 o
  13 -23   2      529.73      212.20    199.66 o
  14 -23   2       78.13        0.00    180.65 o
  15 -23   2      279.34      264.04    209.40 o
  16 -23   2       19.46        0.00    209.68 o
  -7 -22   2       25.34      138.62    221.13 o
  -6 -22   2     1410.98     1322.29    247.33 o
  -5 -22   2      113.95       59.34    227.62 o
  -4 -22   2      104.86      135.59    232.66 o
  -3 -22   2       22.93       97.70    205.68 o
  -2 -22   2     1171.56     1439.99    227.91 o
  -1 -22   2      170.35       72.79    193.67 o
   0 -22   2      294.58      219.33    184.41 o
   1 -22   2     2387.42     2531.64    238.74 o
   2 -22   2      513.85      382.95    178.18 o
   3 -22   2       12.12       89.17    176.53 o
   4 -22   2      527.88      421.67    135.76 o
   5 -22   2     1670.67     1645.35    146.73 o
   6 -22   2      128.05       87.39    123.27 o
   7 -22   2      842.08      669.59    130.91 o
   8 -22   2        6.82        0.00    175.04 o
   9 -22   2     1389.76     1273.98    194.95 o
  10 -22   2       10.79        0.00    178.42 o
  11 -22   2     1093.39     1170.05    187.22 o
  12 -22   2     2107.44     1869.44    329.98 o
  13 -22   2       31.39        0.00    184.36 o
  14 -22   2      821.74      756.83    208.58 o
  15 -22   2      195.53       49.81    213.36 o
  16 -22   2        8.98        0.00    207.71 o
  17 -22   2        6.64        0.00    214.33 o
  -8 -21   2      225.30      171.50    236.80 o
  -7 -21   2      292.86      114.22    243.74 o
  -6 -21   2       14.65        5.10    208.51 o
  -5 -21   2     2386.71     2500.88    252.78 o
  -4 -21   2       29.50      149.89    219.26 o
  -3 -21   2      132.18      130.47    185.71 o
  -2 -21   2       72.88        0.00    204.39 o
  -1 -21   2      240.92      141.58    203.65 o
   0 -21   2        3.99        0.00    191.88 o
   1 -21   2        4.86        0.00    182.27 o
   2 -21   2     4361.15     4693.35    242.44 o
   3 -21   2      523.54      565.22    134.86 o
   4 -21   2      369.35      279.21    121.84 o
   5 -21   2      138.36       40.96    122.73 o
   6 -21   2     1873.91     1755.84    166.13 o
   7 -21   2        1.90       15.20    122.04 o
   8 -21   2      699.23      686.70    123.99 o
   9 -21   2      240.81      155.65    117.23 o
  10 -21   2      485.71      522.42    174.07 o
  11 -21   2       26.02       91.20    172.32 o
  12 -21   2     1033.97      711.30    285.07 o
  13 -21   2     1544.16     1062.29    300.72 o
  14 -21   2       54.66        0.00    207.30 o
  15 -21   2     1429.48     1387.90    247.04 o
  16 -21   2        1.86        0.00    218.08 o
  17 -21   2        4.65        0.00    204.91 o
  -9 -20   2       96.66      142.75    223.09 o
  -8 -20   2      862.62      844.07    236.65 o
  -7 -20   2       22.15       65.20    205.35 o
  -6 -20   2      153.16       32.40    203.19 o
  -5 -20   2       17.84       64.29    210.96 o
  -4 -20   2     4366.43     5069.76    275.42 o
  -3 -20   2       28.15       76.99    195.24 o
  -2 -20   2        4.99        0.00    180.83 o
  -1 -20   2      832.35      716.56    185.44 o
   0 -20   2      394.53      245.31    182.43 o
   1 -20   2       49.97       71.31    168.37 o
   2 -20   2      168.85      203.72    116.34 o
   3 -20   2     5323.42     5609.08    187.07 o
   4 -20   2        8.14       43.88    119.41 o
   5 -20   2      155.73       51.15    122.28 o
   6 -20   2      122.97       44.41    116.46 o
   7 -20   2     3376.38     3449.76    161.73 o
   8 -20   2        1.93        0.00    114.46 o
   9 -20   2      610.84      534.11    121.40 o
  10 -20   2     1316.15     1203.58    134.53 o
  11 -20   2      138.18      190.49    155.33 o
  12 -20   2      256.04      143.85    249.84 o
  13 -20   2      730.63      549.98    293.21 o
  14 -20   2     1124.04      739.14    222.22 o
  15 -20   2       58.64        0.00    217.32 o
  16 -20   2      932.10      502.57    212.50 o
  17 -20   2        0.17        0.00    191.94 o
  18 -20   2      324.16      466.63    212.47 o
 -10 -19   2      303.62      266.45    227.75 o
  -9 -19   2      333.93      224.63    236.69 o
  -8 -19   2      174.90       19.73    232.53 o
  -7 -19   2     1308.53     1163.80    240.65 o
  -6 -19   2        8.52        0.00    205.61 o
  -5 -19   2      301.58      188.83    189.73 o
  -4 -19   2      161.75      208.89    187.84 o
  -3 -19   2     5362.12     5978.07    279.72 o
  -2 -19   2      768.89      766.50    191.63 o
  -1 -19   2        3.05        0.00    187.81 o
   0 -19   2     2137.95     2343.68    205.76 o
   1 -19   2      921.46      880.83    121.43 o
   2 -19   2      205.76      154.51    115.50 o
   3 -19   2      942.99      927.17    124.10 o
   4 -19   2     6066.93     6419.12    184.31 o
   5 -19   2      161.54      129.46    114.49 o
   6 -19   2      388.49      373.11    120.70 o
   7 -19   2       48.77       22.31    107.25 o
   8 -19   2     4713.99     4575.36    164.57 o
   9 -19   2        3.52        8.13    109.00 o
  10 -19   2      160.01      161.92    116.18 o
  11 -19   2     2185.34     2184.01    184.23 o
  12 -19   2      746.92      352.98    266.43 o
  13 -19   2      827.44      782.61    313.81 o
  14 -19   2      631.83      553.20    199.34 o
  15 -19   2      511.73      445.90    209.62 o
  16 -19   2       16.22        0.00    226.12 o
  17 -19   2      539.08      429.30    235.53 o
  18 -19   2        3.22       11.26    226.78 o
  19 -19   2      314.36      430.45    217.80 o
 -11 -18   2       94.15       38.76    204.24 o
 -10 -18   2      509.64      492.72    225.01 o
  -9 -18   2      514.60      410.63    224.12 o
  -8 -18   2      731.12      626.19    218.21 o
  -7 -18   2       65.22      103.56    200.32 o
  -6 -18   2      883.23      782.31    213.66 o
  -5 -18   2       18.76       25.72    189.01 o
  -4 -18   2       77.95      185.83    190.78 o
  -3 -18   2      464.52      548.32    187.95 o
  -2 -18   2     3116.95     3635.41    195.93 o
  -1 -18   2      603.22      547.12    182.40 o
   0 -18   2      161.52      219.27    175.17 o
   1 -18   2     4430.19     4431.45    214.89 o
   2 -18   2     1353.63     1495.24    129.59 o
   3 -18   2      190.74      107.79    109.83 o
   4 -18   2      801.88      684.47    116.19 o
   5 -18   2     5189.51     5512.75    171.28 o
   6 -18   2      114.79       49.45    109.64 o
   7 -18   2     2481.99     2322.97    138.43 o
   8 -18   2     1033.64      848.26    123.66 o
   9 -18   2     3352.23     3359.57    147.38 o
  10 -18   2       85.11        5.05    105.99 o
  11 -18   2       27.83       42.37    147.82 o
  12 -18   2      796.14      685.38    272.64 o
  13 -18   2      161.76      191.25    168.45 o
  14 -18   2     1902.09     1853.02    374.37 o
  15 -18   2      382.70      389.58    197.52 o
  16 -18   2      670.26      576.26    204.00 o
  17 -18   2        0.74       26.29    212.95 o
  18 -18   2     1445.78     1240.59    250.22 o
  19 -18   2      103.97      355.01    245.43 o
 -12 -17   2      169.19      136.71    345.06 o
 -11 -17   2      291.14      296.56    198.70 o
 -10 -17   2      101.79       86.95    211.01 o
  -9 -17   2     1694.18     1765.24    427.30 o
  -8 -17   2      334.56      285.34    193.68 o
  -7 -17   2     1554.56     1412.93    210.37 o
  -6 -17   2        5.48        0.00    181.55 o
  -5 -17   2     1806.48     1942.37    206.01 o
  -4 -17   2       65.48       26.69    178.70 o
  -3 -17   2        0.59        6.84    173.61 o
  -2 -17   2     1743.41     1798.77    199.41 o
  -1 -17   2     3143.90     3313.06    224.83 o
   0 -17   2      661.25      681.56    117.82 o
   1 -17   2     1858.05     1942.27    129.38 o
   2 -17   2     6983.30     6815.28    194.71 o
   3 -17   2     1939.81     1832.23    130.48 o
   4 -17   2      210.75      233.50    112.59 o
   5 -17   2      518.27      431.36    114.37 o
   6 -17   2    11828.38    11884.31    215.07 o
   7 -17   2        1.00       62.68    110.46 o
   8 -17   2    12048.62    12648.29    217.90 o
   9 -17   2     2718.12     2769.84    111.54 o
  10 -17   2     2026.06     1680.99    121.52 o
  11 -17   2       72.32        0.00    139.26 o
  12 -17   2     1249.06     1392.37    277.09 o
  13 -17   2     1372.92     1425.83    201.79 o
  14 -17   2      152.15      171.58    185.96 o
  15 -17   2     1671.47     1718.76    314.34 o
  16 -17   2       32.04        0.00    216.48 o
  17 -17   2      908.74      744.57    216.75 o
  18 -17   2        0.10        0.00    216.21 o
  19 -17   2     1876.83     1806.29    263.52 o
 -13 -16   2      269.66      320.06    386.20 o
 -12 -16   2      108.41      161.49    345.99 o
 -11 -16   2     1031.40     1055.62    188.00 o
 -10 -16   2      756.04      844.36    216.37 o
  -9 -16   2      395.53      456.37    202.62 o
  -8 -16   2     1937.02     1941.52    213.46 o
  -7 -16   2       69.11       90.53    176.37 o
  -6 -16   2     1934.60     1812.40    210.50 o
  -5 -16   2        2.45        0.00    178.70 o
  -4 -16   2     3788.86     3780.75    262.18 o
  -3 -16   2     1416.73     1365.83    185.70 o
  -2 -16   2      172.23      261.13    181.70 o
  -1 -16   2     6161.70     6001.57    167.36 o
   0 -16   2     2156.10     2125.28    131.74 o
   1 -16   2      204.60       23.07    103.49 o
   2 -16   2     7074.04     7780.41    191.38 o
   3 -16   2     3921.07     3711.55    144.85 o
   4 -16   2       12.40        0.00    106.55 o
   5 -16   2     2960.84     3486.03    142.29 o
   6 -16   2       27.54       45.47    105.95 o
   7 -16   2    14449.46    15188.82    241.94 o
   8 -16   2      277.11      300.48    110.52 o
   9 -16   2     4700.14     5018.71    129.17 o
  10 -16   2     2380.76     2483.81    123.69 o
  11 -16   2      179.71       96.87     98.66 o
  12 -16   2       88.85        0.00    123.40 o
  13 -16   2      930.99      813.21    180.56 o
  14 -16   2     1587.90     1659.91    199.54 o
  15 -16   2       19.91        0.00    186.48 o
  16 -16   2     1577.29     1485.22    233.80 o
  17 -16   2        6.81        7.16    203.52 o
  18 -16   2      177.43      157.89    196.89 o
  19 -16   2       52.82      131.41    214.14 o
  20 -16   2      689.06      702.91    222.01 o
 -13 -15   2      346.59       86.76    278.68 o
 -12 -15   2      430.71      358.41    259.27 o
 -11 -15   2      159.02      183.22    161.46 o
 -10 -15   2     1109.71      922.70    177.63 o
  -9 -15   2     2413.24     2557.71    197.26 o
  -8 -15   2      290.11      322.24    176.74 o
  -7 -15   2     1977.68     1758.67    203.01 o
  -6 -15   2        2.80        0.00    170.01 o
  -5 -15   2      808.18      801.77    186.48 o
  -4 -15   2      252.86      231.37    174.38 o
  -3 -15   2     5198.77     5031.67    247.88 o
  -2 -15   2     4166.12     4191.90    159.42 o
  -1 -15   2      146.20      249.43    107.56 o
   0 -15   2     4526.19     4450.10    147.87 o
   1 -15   2     5258.21     4932.50    210.66 o
   2 -15   2      748.14      832.68    109.97 o
   3 -15   2      619.94      751.09    108.82 o
   4 -15   2     7212.50     6876.23    162.77 o
   5 -15   2      641.79      391.56    107.29 o
   6 -15   2       48.30      121.15     97.72 o
   7 -15   2     1092.93     1327.20    110.36 o
   8 -15   2     4506.93     4266.51    141.72 o
   9 -15   2      780.42      811.07     88.38 o
  10 -15   2      476.57      471.55    102.46 o
  11 -15   2     2239.62     2003.52    119.29 o
  12 -15   2       64.32        0.00    120.67 o
  13 -15   2       32.62       37.48    112.38 o
  14 -15   2      539.81      441.05    128.58 o
  15 -15   2     3341.70     3409.50    246.11 o
  16 -15   2       92.39      197.60    221.80 o
  17 -15   2     2641.73     2948.76    262.28 o
  18 -15   2       34.20       32.06    205.66 o
  19 -15   2       49.75      120.44    226.05 o
  20 -15   2       85.87        0.00    230.64 o
 -14 -14   2       91.75      130.87    264.34 o
 -13 -14   2      772.17      654.07    403.09 o
 -12 -14   2      544.41      681.80    258.74 o
 -11 -14   2      582.43      435.39    158.79 o
 -10 -14   2      290.70      274.49    156.48 o
  -9 -14   2      441.04      307.93    158.35 o
  -8 -14   2     2974.63     3249.40    191.36 o
  -7 -14   2       76.57       98.37    140.53 o
  -6 -14   2     2539.74     2379.93    243.00 o
  -5 -14   2      197.98      163.31    162.83 o
  -4 -14   2      427.27      252.20    165.59 o
  -3 -14   2     2088.08     1920.14    121.46 o
  -2 -14   2    11553.13    11167.44    250.75 o
  -1 -14   2     5526.43     5861.78    154.44 o
   0 -14   2     3852.90     3953.51    138.09 o
   1 -14   2     9319.53     9950.82    256.31 o
   2 -14   2     4516.85     4664.36    153.39 o
   3 -14   2       67.33       61.88     94.77 o
   4 -14   2     1522.53     1537.61    113.10 o
   5 -14   2    36214.90    36998.47    495.04 o
   6 -14   2      169.97      154.65     96.61 o
   7 -14   2       97.44      203.50     95.45 o
   8 -14   2     1298.08     1254.03    103.93 o
   9 -14   2     1032.14     1114.31    104.60 o
  10 -14   2      494.73      259.79     98.85 o
  11 -14   2     5324.27     5453.18    150.19 o
  12 -14   2     1329.64     1281.10    144.37 o
  13 -14   2      691.82      500.03    119.69 o
  14 -14   2      526.58      582.86    124.87 o
  15 -14   2      303.65      332.69    127.72 o
  16 -14   2     7724.06     8666.07    237.07 o
  17 -14   2        1.17       81.81    206.95 o
  18 -14   2      785.48      895.02    227.11 o
  19 -14   2       61.20      147.59    228.98 o
  20 -14   2       41.11        0.00    222.14 o
 -15 -13   2      120.90      117.03    264.21 o
 -14 -13   2      188.51      264.09    251.79 o
 -13 -13   2      236.58      189.76    252.29 o
 -12 -13   2     2183.72     1986.92    234.13 o
 -11 -13   2     2262.08     2141.24    179.96 o
 -10 -13   2       62.17      129.28    149.47 o
  -9 -13   2      536.95      357.62    149.65 o
  -8 -13   2        8.63        0.00    143.19 o
  -7 -13   2     3663.80     4302.55    189.74 o
  -6 -13   2      150.20      182.64    132.77 o
  -5 -13   2     7812.13     9017.91    260.58 o
  -4 -13   2     1658.79     1405.10    113.33 o
  -3 -13   2      478.88      228.37     88.94 o
  -2 -13   2      729.34      672.96     99.95 o
  -1 -13   2    15929.80    15601.58    222.51 o
   0 -13   2    10251.44     9610.58    272.52 o
   1 -13   2     5871.80     6375.42    147.59 o
   2 -13   2    20288.04    18865.68    218.13 o
   3 -13   2     1827.99     1461.51    102.19 o
   4 -13   2       89.15       60.21     86.63 o
   5 -13   2      221.00      295.72     89.79 o
   6 -13   2    17914.51    18475.67    213.99 o
   7 -13   2      219.46       78.52     87.78 o
   8 -13   2       69.20      153.32     72.13 o
   9 -13   2      927.30      960.85     95.95 o
  10 -13   2     3181.97     2953.86    126.90 o
  11 -13   2      579.38      479.05     99.76 o
  12 -13   2     1769.16     1831.80    152.68 o
  13 -13   2     5752.30     5759.22    180.34 o
  14 -13   2      217.55       99.96    120.51 o
  15 -13   2      710.31      952.42    143.77 o
  16 -13   2      223.74      118.40    135.56 o
  17 -13   2     2216.58     2118.16    181.87 o
  18 -13   2        7.45       28.69    216.85 o
  19 -13   2      647.07      517.97    219.26 o
  20 -13   2       32.99      104.70    308.87 o
 -15 -12   2      171.93      276.39    257.70 o
 -14 -12   2      220.78       81.71    259.01 o
 -13 -12   2      509.13      428.80    242.97 o
 -12 -12   2      263.37      226.38    145.58 o
 -11 -12   2     2152.53     2136.11    172.42 o
 -10 -12   2     4199.96     3923.73    194.66 o
  -9 -12   2       31.74        0.00    135.65 o
  -8 -12   2      506.72      560.24    144.40 o
  -7 -12   2        6.89       34.97    133.15 o
  -6 -12   2     1403.45     1438.04    148.68 o
  -5 -12   2     1996.84     1996.34    109.32 o
  -4 -12   2     1779.67     1802.78    112.27 o
  -3 -12   2     1491.25     1424.01    119.25 o
  -2 -12   2        2.28        0.00     89.23 o
  -1 -12   2     3707.57     3738.48    121.64 o
   0 -12   2    16274.44    16740.79    199.38 o
   1 -12   2     1365.29      940.06     93.46 o
   2 -12   2     1611.35     1145.59    106.19 o
   3 -12   2    25803.74    25040.05    230.19 o
   4 -12   2     1497.88     1261.86     96.81 o
   5 -12   2      154.50      117.75     84.26 o
   6 -12   2        1.06       39.80     81.88 o
   7 -12   2     9986.51    10063.69    160.89 o
   8 -12   2     1356.98     1010.00     77.23 o
   9 -12   2     6463.37     6579.89    140.34 o
  10 -12   2     3041.96     3400.71    142.29 o
  11 -12   2     1509.24     1302.12    104.78 o
  12 -12   2      751.23      774.87    127.11 o
  13 -12   2     2359.93     1979.12    139.64 o
  14 -12   2     6911.50     6613.37    195.08 o
  15 -12   2       20.76       20.18    120.35 o
  16 -12   2     1949.91     1883.78    167.45 o
  17 -12   2        6.28        0.00    148.22 o
  18 -12   2     1076.81     1079.97    157.42 o
  19 -12   2       46.29        0.00    179.12 o
  20 -12   2      690.13      590.95    292.43 o
  21 -12   2       74.84       61.70    267.07 o
 -16 -11   2      911.64      836.38    296.06 o
 -15 -11   2       18.20        9.69    237.15 o
 -14 -11   2      461.13      446.50    262.76 o
 -13 -11   2      516.51      485.49    238.62 o
 -12 -11   2      444.22      380.64    144.68 o
 -11 -11   2      160.69      173.85    142.04 o
 -10 -11   2     1120.92     1147.48    151.57 o
  -9 -11   2     5323.38     5562.98    258.41 o
  -8 -11   2     2194.99     1791.36    150.46 o
  -7 -11   2     7704.55     7926.72    210.70 o
  -6 -11   2        1.46       43.76    127.70 o
  -5 -11   2     1358.59     1673.53    101.84 o
  -4 -11   2     1174.84     1046.63     92.39 o
  -3 -11   2    21489.00    20194.14    193.18 o
  -2 -11   2     1102.44     1026.73     91.82 o
  -1 -11   2        1.38       43.91     74.54 o
   0 -11   2     8079.09     8798.25    222.83 o
   1 -11   2    23168.40    23589.53    215.68 o
   2 -11   2    21649.67    20348.09    252.52 o
   3 -11   2     3116.66     3057.62    102.75 o
   4 -11   2    21679.18    20259.38    205.55 o
   5 -11   2       11.37        2.74     70.85 o
   6 -11   2     9920.06    10313.91    151.70 o
   7 -11   2      571.40      332.80     80.61 o
   8 -11   2    22540.73    23401.32    218.10 o
   9 -11   2       24.78        2.91     78.71 o
  10 -11   2     6880.79     7557.39    145.29 o
  11 -11   2    10601.57    10024.63    171.39 o
  12 -11   2     1096.46     1049.98    128.81 o
  13 -11   2      645.09      628.69    127.83 o
  14 -11   2     1333.10     1098.71    135.80 o
  15 -11   2     3185.38     3366.18    173.01 o
  16 -11   2        1.34        0.00    130.22 o
  17 -11   2     1252.92     1014.61    150.34 o
  18 -11   2       29.13       55.91    145.58 o
  19 -11   2       84.13       17.62    166.42 o
  20 -11   2       55.94        0.00    194.33 o
  21 -11   2      748.79      660.06    346.45 o
 -16 -10   2       31.57        0.00    272.54 o
 -15 -10   2     1753.40     1520.97    256.28 o
 -14 -10   2       16.47        0.00    252.56 o
 -13 -10   2     2519.03     2450.82    366.60 o
 -12 -10   2     1372.53     1446.93    161.10 o
 -11 -10   2      234.90      249.17    137.24 o
 -10 -10   2      761.25      646.76    135.81 o
  -9 -10   2      566.26      461.67    132.42 o
  -8 -10   2     8270.86     9010.62    216.47 o
  -7 -10   2      112.64       47.03    132.18 o
  -6 -10   2    21026.33    20327.97    273.32 o
  -5 -10   2      213.30      133.15    116.68 o
  -4 -10   2      228.88      241.51     81.39 o
  -3 -10   2      743.67      486.95     79.80 o
  -2 -10   2    22744.54    22178.93    258.61 o
  -1 -10   2     2613.06     3203.19    103.90 o
   0 -10   2     2774.89     3114.85    116.11 o
   1 -10   2    70846.59    72741.38    341.97 o
   2 -10   2    14251.90    13843.62    161.46 o
   3 -10   2     1398.60     1616.20    106.21 o
   4 -10   2      139.50      111.81     67.46 o
   5 -10   2     2389.87     2726.88     92.27 o
   6 -10   2      428.08      444.12     71.54 o
   7 -10   2     3169.80     3462.68     86.85 o
   8 -10   2      883.47      809.14     79.77 o
   9 -10   2     8889.53     8676.71    142.33 o
  10 -10   2      232.24      240.58     80.06 o
  11 -10   2     3975.79     3571.18    128.17 o
  12 -10   2    12977.01    12263.97    224.02 o
  13 -10   2     1333.60     1129.61    137.08 o
  14 -10   2     1150.72     1153.99    137.51 o
  15 -10   2      160.89      182.92    125.12 o
  16 -10   2     1780.58     1834.40    156.91 o
  17 -10   2        6.22        0.00    142.46 o
  18 -10   2      542.98      530.44    195.61 o
  19 -10   2      105.56       45.98    188.51 o
  20 -10   2      219.56      144.27    202.25 o
  21 -10   2      263.31      242.00    226.67 o
 -17  -9   2       24.90        0.00    249.96 o
 -16  -9   2      489.83      503.43    257.17 o
 -15  -9   2      358.53      190.31    239.47 o
 -14  -9   2     2572.28     2667.54    282.65 o
 -13  -9   2       73.99       44.84    221.75 o
 -12  -9   2     1293.41     1246.78    145.08 o
 -11  -9   2     1789.91     1553.20    146.51 o
 -10  -9   2      922.87      777.55    136.82 o
  -9  -9   2     2205.26     1984.84    150.30 o
  -8  -9   2       12.09       21.29    127.10 o
  -7  -9   2     1140.40     1387.37    135.07 o
  -6  -9   2      245.65      125.84     68.31 o
  -5  -9   2    29867.86    28725.44    350.01 o
  -4  -9   2     1490.35     1302.31    112.92 o
  -3  -9   2     8019.90     7486.73    118.98 o
  -2  -9   2       45.29      233.19     69.05 o
   0  -9   2     2173.76     1950.46     82.58 o
   1  -9   2     3713.22     3997.92     95.24 o
   2  -9   2    55486.59    51018.39    377.16 o
   3  -9   2     4245.62     3662.60     92.41 o
   4  -9   2     2072.53     2152.54     83.19 o
   5  -9   2     1306.30     1442.12     77.63 o
   6  -9   2     7777.24     8936.26    128.27 o
   7  -9   2       86.68       38.90     60.73 o
   8  -9   2      391.04      346.33     69.24 o
   9  -9   2     4685.67     4470.93    151.00 o
  10  -9   2    13460.15    13713.63    153.01 o
  11  -9   2      502.48      518.64    110.11 o
  12  -9   2     5078.60     5514.83    174.30 o
  13  -9   2    13245.78    13520.48    239.75 o
  14  -9   2      242.74      188.69    129.91 o
  15  -9   2     2141.87     2048.84    151.28 o
  16  -9   2       22.58       69.49    131.08 o
  17  -9   2      213.62      127.10    163.61 o
  18  -9   2        0.12        0.00    176.77 o
  19  -9   2      985.89     1073.74    205.44 o
  20  -9   2      532.80      456.17    196.88 o
  21  -9   2       39.51        0.00    232.01 o
 -17  -8   2      499.68      381.32    242.31 o
 -16  -8   2      127.48       28.64    257.98 o
 -15  -8   2      611.64      486.59    246.99 o
 -14  -8   2      683.79      747.30    237.21 o
 -13  -8   2     1529.91     1766.93    243.14 o
 -12  -8   2      181.24       95.16    123.29 o
 -11  -8   2      591.70      672.89    129.60 o
 -10  -8   2     1113.68     1130.23    137.74 o
  -9  -8   2     1443.67     1402.65    140.61 o
  -8  -8   2     7322.35     7536.34    226.79 o
  -7  -8   2      341.49      132.50     78.31 o
  -6  -8   2     5498.57     5198.11    108.45 o
  -5  -8   2      752.15      612.79     65.09 o
  -4  -8   2    34922.09    33920.21    283.53 o
  -3  -8   2     2994.25     3315.00     85.69 o
  -2  -8   2      981.38      820.18     71.53 o
  -1  -8   2     7003.99     7094.76    113.89 o
   0  -8   2     5367.79     5575.98    100.49 o
   1  -8   2      784.80      997.71     68.01 o
   2  -8   2     1967.24     2350.21     77.21 o
   3  -8   2    58831.63    55862.85    531.27 o
   4  -8   2     3718.53     3429.17     88.66 o
   5  -8   2     1770.81     1449.63     73.09 o
   6  -8   2       56.36       54.56     50.52 o
   7  -8   2    15868.54    14981.17    199.06 o
   8  -8   2     2584.38     2167.22     80.39 o
   9  -8   2    14485.57    12853.90    136.39 o
  10  -8   2    12557.65    12730.70    164.54 o
  11  -8   2     8525.32     8549.07    184.64 o
  12  -8   2       22.19      159.17    119.99 o
  13  -8   2     3093.35     3130.97    159.34 o
  14  -8   2     7465.78     6846.24    276.18 o
  15  -8   2       44.80       89.27    124.49 o
  16  -8   2     1521.36     1506.09    184.12 o
  17  -8   2        1.44        0.00    177.12 o
  18  -8   2     1366.35     1314.51    205.33 o
  19  -8   2       17.88       65.94    204.18 o
  20  -8   2     2411.32     2259.48    252.35 o
  21  -8   2      227.15      115.38    211.90 o
 -18  -7   2       67.83        0.00    258.26 o
 -17  -7   2       19.48        0.00    259.08 o
 -16  -7   2     1862.03     1708.10    285.20 o
 -15  -7   2        6.27       94.76    228.83 o
 -14  -7   2     1535.46     1238.63    236.37 o
 -13  -7   2     3480.58     3808.26    370.49 o
 -12  -7   2      993.57      820.57    134.42 o
 -11  -7   2      290.68      130.63    119.41 o
 -10  -7   2     2826.45     2705.86    151.38 o
  -9  -7   2      683.89      718.53     90.36 o
  -8  -7   2       99.72       79.28     79.53 o
  -7  -7   2    13534.49    15157.25    165.20 o
  -6  -7   2      535.14      444.98     68.01 o
  -5  -7   2    34706.38    36341.86    357.01 o
  -4  -7   2      320.53      577.14     52.86 o
  -3  -7   2    37794.04    37185.57    297.50 o
  -2  -7   2     1374.52     1215.30     59.00 o
  -1  -7   2       92.62        0.00     51.71 o
   0  -7   2    11159.72    11700.67    125.41 o
   1  -7   2    11666.03    12400.96    127.79 o
   3  -7   2     2969.08     2941.41     83.61 o
   4  -7   2    44602.93    46491.54    229.89 o
   5  -7   2      671.35      642.08     57.45 o
   6  -7   2    10147.32     9838.97    118.86 o
   7  -7   2     1457.10     1573.59     68.50 o
   8  -7   2    43830.13    40949.59    210.90 o
   9  -7   2      262.60      351.51     55.52 o
  10  -7   2     5435.48     5349.58     96.27 o
  11  -7   2     5860.73     5738.54    161.76 o
  12  -7   2     4333.64     4518.41    159.71 o
  13  -7   2      805.13      844.11    132.10 o
  14  -7   2     1002.45      972.94    137.31 o
  15  -7   2      315.67      216.60    154.47 o
  16  -7   2        5.96        0.00    168.61 o
  17  -7   2       51.21        0.00    164.27 o
  18  -7   2       40.32        0.00    195.65 o
  19  -7   2      533.67      273.28    200.47 o
  20  -7   2      157.07       37.04    237.33 o
  21  -7   2      734.35      698.42    227.97 o
 -18  -6   2       32.32        0.00    264.48 o
 -17  -6   2      140.62       10.18    255.68 o
 -16  -6   2       34.31       49.51    242.42 o
 -15  -6   2     3763.47     4144.82    415.11 o
 -14  -6   2      552.73      609.15    344.09 o
 -13  -6   2      521.66      563.04    332.74 o
 -12  -6   2     3091.87     2994.27    177.92 o
 -11  -6   2     1893.50     1741.64    154.13 o
 -10  -6   2     4378.42     4124.61    133.12 o
  -9  -6   2      707.14      731.37     95.61 o
  -8  -6   2     9812.76     9422.25    154.10 o
  -7  -6   2     1022.56     1106.32     78.20 o
  -6  -6   2     3905.92     3798.64    107.81 o
  -5  -6   2       43.28       14.74     54.64 o
  -4  -6   2    13339.95    14834.89    210.27 o
  -2  -6   2    30264.97    26596.54    154.49 o
   0  -6   2     8912.65     8519.61    104.32 o
   1  -6   2    45871.25    47213.68    587.00 o
   3  -6   2    31049.77    36851.14    192.93 o
   4  -6   2     1961.28     2058.04     68.43 o
   6  -6   2       26.85       23.53     46.87 o
   7  -6   2    14169.27    15058.29    152.36 o
   8  -6   2     9241.32     8919.89    164.84 o
   9  -6   2    23912.37    22331.90    369.73 o
  10  -6   2     2969.47     3003.40    111.99 o
  11  -6   2      257.14      238.40    103.87 o
  12  -6   2     7282.02     7655.40    185.62 o
  13  -6   2      652.23      560.79    123.73 o
  14  -6   2     4141.41     4235.81    207.32 o
  15  -6   2      126.48        0.00    175.19 o
  16  -6   2     4122.96     4648.31    236.09 o
  17  -6   2        7.54        0.00    177.61 o
  18  -6   2     1947.98     1919.04    229.97 o
  19  -6   2      172.85       84.60    222.10 o
  20  -6   2      207.68      127.34    221.13 o
  21  -6   2        4.20        0.00    224.65 o
 -19  -5   2       89.65      112.16    277.86 o
 -18  -5   2     1013.22      861.39    294.21 o
 -17  -5   2       49.09        0.00    318.86 o
 -16  -5   2       73.35       99.96    319.77 o
 -15  -5   2      228.24      330.79    325.15 o
 -14  -5   2     1959.23     1661.16    357.68 o
 -13  -5   2       76.11        0.00    287.03 o
 -12  -5   2      817.47      647.11    134.03 o
 -11  -5   2     1384.93     1312.83    106.44 o
 -10  -5   2     1904.28     1822.99    106.89 o
  -9  -5   2     7968.22     8092.87    149.69 o
  -8  -5   2     1829.83     1657.65    108.56 o
  -7  -5   2    14705.03    13834.72    159.90 o
  -6  -5   2     2932.91     2477.92    192.55 o
  -5  -5   2    50036.48    50575.82    226.30 o
  -2  -5   2    17977.99    15800.42    238.03 o
   0  -5   2    11007.12    12759.14    106.94 o
   3  -5   2     5390.41     4786.64     98.58 o
   4  -5   2     9299.65     8857.87     99.36 o
   5  -5   2      171.32      207.22     47.19 o
   6  -5   2    76682.05    81800.19    511.89 o
   7  -5   2      336.76      186.86     38.84 o
   8  -5   2    29716.86    29509.35    370.53 o
   9  -5   2    10670.73    10406.34    169.93 o
  10  -5   2    21999.88    22469.18    246.83 o
  11  -5   2     5143.14     4848.72    191.19 o
  12  -5   2     2447.76     2422.80    138.85 o
  13  -5   2     3617.02     3972.06    197.64 o
  14  -5   2       22.61        0.00    156.35 o
  15  -5   2     1657.50     1293.10    183.99 o
  16  -5   2       16.44      218.48    176.23 o
  17  -5   2     3963.71     4142.47    252.14 o
  18  -5   2        5.06        0.00    204.89 o
  19  -5   2     1165.93      897.60    235.56 o
  20  -5   2      330.52      162.29    226.25 o
  21  -5   2      541.34      368.88    240.92 o
 -19  -4   2        2.93       47.65    376.26 o
 -18  -4   2       30.97       87.35    389.27 o
 -17  -4   2     2414.67     2796.17    428.38 o
 -16  -4   2       25.41       45.89    346.98 o
 -15  -4   2     1203.97     1304.02    353.43 o
 -14  -4   2      969.81     1016.12    331.71 o
 -13  -4   2     1457.56     1463.05    303.47 o
 -12  -4   2      210.09      133.51     91.14 o
 -11  -4   2     6247.22     6631.26    153.64 o
 -10  -4   2     5873.03     6049.17    142.08 o
  -9  -4   2      339.46      204.10     79.29 o
  -8  -4   2    20415.69    20024.08    196.48 o
  -7  -4   2     1399.58     1369.53     76.39 o
  -6  -4   2    21265.99    19686.95    195.08 o
  -5  -4   2     2059.11     2107.17     69.74 o
  -4  -4   2    47054.11    50162.61    193.52 o
  -3  -4   2     6763.92     6392.80     70.47 o
  -1  -4   2    13656.72    12272.31     88.56 o
   2  -4   2     1318.15     1502.33     73.45 o
   3  -4   2    26086.31    23130.44    148.00 o
   4  -4   2     1027.57      978.00     45.35 o
   6  -4   2      162.47       87.30     32.47 o
   7  -4   2    28054.40    27834.77    326.51 o
   8  -4   2      117.87       75.38     37.76 o
   9  -4   2    14925.13    15276.11    206.56 o
  10  -4   2    11627.80    12591.93    196.61 o
  11  -4   2     5790.01     5469.82    158.26 o
  12  -4   2       17.90        0.00    132.88 o
  13  -4   2       54.68        0.00    145.27 o
  14  -4   2      694.87      748.16    162.02 o
  15  -4   2      157.25      152.61    160.03 o
  16  -4   2     6478.89     7066.73    288.29 o
  17  -4   2       35.63       77.51    178.29 o
  18  -4   2     1054.46      664.74    208.24 o
  19  -4   2        0.15        0.00    207.11 o
  20  -4   2     1032.30      876.13    231.92 o
  21  -4   2      491.05      487.71    227.76 o
 -19  -3   2       26.46       72.97    383.90 o
 -18  -3   2       53.43       85.76    316.80 o
 -17  -3   2        1.74       64.75    312.17 o
 -16  -3   2     3542.08     3699.27    395.33 o
 -15  -3   2       48.52       53.88    307.69 o
 -14  -3   2       20.69        0.00    150.57 o
 -13  -3   2     1710.23     1492.80    111.99 o
 -12  -3   2     1763.70     1697.41    112.19 o
 -11  -3   2      172.45      150.24     90.24 o
 -10  -3   2     8142.46     7476.50    149.23 o
  -9  -3   2     5842.48     5516.82    238.35 o
  -8  -3   2      287.24      230.12     69.87 o
  -7  -3   2    11682.33    12657.68    264.74 o
  -6  -3   2      210.05      273.79     52.95 o
  -5  -3   2    17130.88    16440.56    135.98 o
  -4  -3   2     2243.14     1972.12     59.86 o
  -3  -3   2    14189.54    12456.54     86.07 o
  -2  -3   2     5591.60     4751.64     83.03 o
   3  -3   2        5.42        5.68     28.27 o
   4  -3   2    12130.24    14194.48    131.90 o
   5  -3   2      186.87      177.86     57.74 o
   6  -3   2    18543.34    17348.93    201.88 o
   7  -3   2      883.33      899.22    100.90 o
   8  -3   2    34044.59    33538.37    236.15 o
   9  -3   2       85.61       92.90     47.15 o
  10  -3   2     7083.39     7264.87    152.68 o
  11  -3   2     8658.18     8445.38    222.71 o
  12  -3   2      253.28      377.40    149.72 o
  13  -3   2      227.75      268.41    145.68 o
  14  -3   2       16.92        0.00    155.24 o
  15  -3   2     5279.26     5178.89    278.66 o
  16  -3   2       13.21      146.03    196.81 o
  17  -3   2     2974.14     2939.73    242.06 o
  18  -3   2       56.83       90.74    198.81 o
  19  -3   2      272.28      195.84    207.86 o
  20  -3   2       30.20        0.00    218.17 o
  21  -3   2      703.33      557.89    243.60 o
 -20  -2   2       72.64        0.00    371.08 o
 -19  -2   2     1503.03     1361.63    372.74 o
 -18  -2   2       23.71       17.85    364.25 o
 -17  -2   2        8.36        0.00    328.77 o
 -16  -2   2      145.04       37.28    283.89 o
 -15  -2   2      748.50      860.12    163.24 o
 -14  -2   2       16.18        0.00    139.28 o
 -13  -2   2      908.61      875.10    101.12 o
 -12  -2   2     8819.68     8048.21    166.99 o
 -11  -2   2     3199.77     2863.72    117.06 o
 -10  -2   2        9.78       79.72     79.71 o
  -9  -2   2     1363.98     1356.59     84.69 o
  -8  -2   2    36992.73    35515.46    242.96 o
  -7  -2   2      101.69      111.08     54.96 o
  -6  -2   2    18596.70    17471.74    150.93 o
  -5  -2   2      236.02      266.38     50.03 o
  -4  -2   2    15691.83    13801.43    289.58 o
  -3  -2   2     1130.39     1315.83     45.16 o
   4  -2   2      150.53      138.39     58.13 o
   5  -2   2   197638.94   192851.97   1865.61 o
   6  -2   2      250.77      219.02     65.44 o
   7  -2   2     1468.15     1518.67     47.61 o
   8  -2   2     6513.94     6537.00     96.03 o
   9  -2   2     2467.64     2451.81     94.81 o
  10  -2   2      250.47      237.82     71.54 o
  11  -2   2     4188.98     3971.59    244.44 o
  12  -2   2     1270.14     1378.27    158.87 o
  13  -2   2     1477.18     1356.18    167.89 o
  14  -2   2       81.05       58.85    165.97 o
  15  -2   2      380.63      310.42    185.12 o
  16  -2   2     6938.55     7496.61    290.86 o
  17  -2   2       15.83       85.19    191.82 o
  18  -2   2     1257.61     1150.45    213.86 o
  19  -2   2       43.91        0.00    212.44 o
  20  -2   2       16.77       13.15    221.89 o
 -20  -1   2      172.57      197.56    344.94 o
 -19  -1   2       31.92      119.04    370.60 o
 -18  -1   2     4847.47     5498.70    428.91 o
 -17  -1   2      155.45        0.00    314.94 o
 -16  -1   2      105.82        7.57    168.80 o
 -15  -1   2      203.76      142.32    158.17 o
 -14  -1   2      902.32      924.38    160.56 o
 -13  -1   2      278.99      332.24     90.84 o
 -12  -1   2    11256.15    11457.31    187.16 o
 -11  -1   2    20068.11    21457.83    230.17 o
 -10  -1   2     4755.63     4989.33    153.25 o
  -9  -1   2      290.08      115.33     70.43 o
  -8  -1   2     4215.10     3719.84     98.19 o
  -6  -1   2       30.22       33.30     41.63 o
  -5  -1   2    25868.70    26807.36    173.10 o
  -4  -1   2      394.17      476.67     49.43 o
   3  -1   2    12942.21    13147.94    145.36 o
   4  -1   2     2116.13     2545.40    146.23 o
   5  -1   2      367.67      402.10     81.03 o
   6  -1   2      770.11      660.66     33.91 o
   7  -1   2       70.70      134.13     34.75 o
   8  -1   2      605.36      544.05     46.74 o
   9  -1   2     1259.19     1175.99     75.72 o
  10  -1   2     5282.57     5020.28     98.10 o
  11  -1   2        4.43        0.00    139.71 o
  12  -1   2      938.56     1026.94    165.35 o
  13  -1   2     2331.14     2700.31    194.71 o
  14  -1   2      438.33      300.92    165.24 o
  15  -1   2      657.03      392.13    189.43 o
  16  -1   2       85.97      105.81    191.54 o
  17  -1   2     5694.78     6674.31    288.54 o
  18  -1   2       18.08       55.92    204.95 o
  19  -1   2      163.39        0.00    215.75 o
  20  -1   2       84.60      163.29    292.69 o
 -20   0   2       68.21       12.38    377.68 o
 -19   0   2      174.09       69.39    302.55 o
 -18   0   2        2.57        0.00    337.93 o
 -17   0   2     2657.57     2576.97    220.87 o
 -16   0   2       81.88        0.00    174.49 o
 -15   0   2       66.18        0.00    152.60 o
 -14   0   2      209.09      287.66    146.68 o
 -13   0   2      777.25      859.60     95.01 o
 -12   0   2      360.88      359.25     92.55 o
 -11   0   2     9984.52    10216.27    169.10 o
 -10   0   2    31058.04    33764.97    264.30 o
  -9   0   2     7869.68     8554.55    152.82 o
  -8   0   2     4826.68     4352.71    117.89 o
  -7   0   2       97.93      155.02     47.29 o
  -5   0   2      153.80      135.37     47.55 o
  -4   0   2     9159.10    10796.11    214.11 o
  -3   0   2    13671.27    12396.82    119.29 o
   3   0   2   106093.53    98523.24    341.72 o
   4   0   2       90.86       53.31     81.14 o
   5   0   2     8116.36     8284.14    127.28 o
   6   0   2      588.21      399.44     48.54 o
   7   0   2     7317.69     6794.11    121.26 o
   8   0   2     2436.34     2223.43     69.18 o
   9   0   2       39.53        4.96     46.80 o
  10   0   2    12380.90    12934.99    150.55 o
  11   0   2     3114.48     2575.96    292.74 o
  12   0   2      202.10      320.69    157.87 o
  13   0   2      501.39      486.94    165.51 o
  14   0   2     5142.30     5643.60    240.14 o
  15   0   2       31.28       93.06    183.07 o
  16   0   2     3150.59     3475.27    245.80 o
  17   0   2       94.92      155.88    188.04 o
  18   0   2     1597.40     1430.03    437.74 o
  19   0   2      161.32       35.95    354.17 o
  20   0   2      226.99      247.41    376.41 o
 -20   1   2      843.95      528.20    337.16 o
 -19   1   2        5.56       55.18    340.06 o
 -18   1   2       10.54       40.53    184.87 o
 -17   1   2       38.64        0.00    184.40 o
 -16   1   2     5195.39     5883.18    243.79 o
 -15   1   2        3.31        0.00    153.24 o
 -14   1   2      352.52      500.68    148.62 o
 -13   1   2     2520.16     2538.79    118.30 o
 -12   1   2      589.40      637.58     96.01 o
 -11   1   2      344.40      419.76     75.67 o
 -10   1   2     8012.93     8167.30    126.84 o
  -9   1   2    33024.27    34257.14    216.07 o
  -8   1   2     1236.28     1137.04     62.32 o
  -7   1   2     4979.48     4417.53     92.88 o
  -6   1   2      260.57      312.91     50.99 o
  -5   1   2     3375.76     3721.76     75.83 o
  -4   1   2       59.68       30.25     40.26 o
  -2   1   2     8643.80     9395.33    404.00 o
   2   1   2   163165.25   161024.23   1390.41 o
   3   1   2     3653.73     3923.67    115.69 o
   4   1   2    33570.46    36263.51    305.27 o
   5   1   2     3497.71     3736.58     89.33 o
   6   1   2     1684.95     1412.34     69.77 o
   7   1   2       49.32       59.46     47.28 o
   8   1   2    31151.35    32029.29    209.28 o
   9   1   2     1128.01     1197.14     77.13 o
  10   1   2     1856.33     2151.36     87.88 o
  11   1   2    13440.56    13287.32    322.44 o
  12   1   2      779.80      935.85    171.19 o
  13   1   2       47.69      161.97    168.56 o
  14   1   2      310.25      474.77    172.67 o
  15   1   2     6575.17     6833.90    269.40 o
  16   1   2        6.36        0.00    192.55 o
  17   1   2     1812.65     2177.28    226.89 o
  18   1   2       83.71      256.26    349.20 o
  19   1   2     1100.53     1020.05    397.99 o
  20   1   2       14.93       14.18    301.85 o
 -21   2   2      442.63      311.83    381.86 o
 -20   2   2       16.82       64.52    301.91 o
 -19   2   2     1179.85      967.65    220.72 o
 -18   2   2        1.22        0.00    193.41 o
 -17   2   2       10.33        0.00    162.59 o
 -16   2   2      304.65      149.22    167.15 o
 -15   2   2     5575.96     6029.51    229.85 o
 -14   2   2       88.75       57.11    153.06 o
 -13   2   2     2988.07     3065.13    110.04 o
 -12   2   2    10836.85    10972.42    157.95 o
 -11   2   2     1006.60     1199.11     84.14 o
 -10   2   2       60.36      122.57     68.30 o
  -9   2   2      586.18      935.74     69.94 o
  -8   2   2    20360.93    20956.73    183.94 o
  -7   2   2      270.99      343.44     56.61 o
  -6   2   2    34547.03    34218.68    254.97 o
  -5   2   2     1343.86     1077.54     58.52 o
  -3   2   2       20.02       20.69     31.03 o
   1   2   2    34078.65    36599.31    158.26 o
   2   2   2    40544.75    40745.51    291.77 o
   3   2   2   105047.03   119813.34    636.28 o
   6   2   2     1049.45     1000.69     61.34 o
   7   2   2     1308.99     1284.38     83.08 o
   8   2   2     1605.26     1780.39     77.06 o
   9   2   2    10409.21    11364.08    151.76 o
  10   2   2      216.67      199.52     67.43 o
  11   2   2     3733.36     3575.21    226.42 o
  12   2   2     4818.71     4622.84    215.96 o
  13   2   2     2148.42     2280.37    294.79 o
  14   2   2      114.55      169.05    175.55 o
  15   2   2      143.84      388.46    192.94 o
  16   2   2     1109.63     1249.56    194.00 o
  17   2   2        1.71       46.38    208.99 o
  18   2   2      325.05      189.96    360.84 o
  19   2   2      308.05      275.57    326.16 o
 -21   3   2      275.06      347.05    354.22 o
 -20   3   2      309.08      266.76    338.56 o
 -19   3   2        1.51        0.00    198.20 o
 -18   3   2     1995.69     1863.78    200.85 o
 -17   3   2        9.93        0.00    167.96 o
 -16   3   2      154.70      148.59    157.07 o
 -15   3   2      595.19      537.03    158.07 o
 -14   3   2    13573.90    13388.32    238.56 o
 -13   3   2      348.99      312.52     84.66 o
 -12   3   2     5448.91     5040.07    124.85 o
 -11   3   2    10880.50    11144.53    158.10 o
 -10   3   2     5344.13     5903.05    113.70 o
  -9   3   2    10226.34     9663.21    143.14 o
  -8   3   2     2517.41     2358.78     84.76 o
  -7   3   2     3493.28     3801.97     87.22 o
  -6   3   2      314.87      223.86     49.98 o
  -5   3   2     9118.78     8643.97     86.42 o
  -4   3   2     4048.53     4524.58    111.34 o
  -3   3   2   128032.60   123561.47   1388.52 o
  -2   3   2    10513.33     8477.78    242.18 o
   0   3   2     4275.95     4602.85     74.16 o
   1   3   2     1041.96     1447.94     72.87 o
   2   3   2    78824.66    69472.87    425.38 o
   3   3   2    35973.07    40478.89    394.61 o
   4   3   2     5809.22     5888.92    102.45 o
   6   3   2      781.64      888.10     63.24 o
   7   3   2      266.33      359.88     61.27 o
   8   3   2      175.36      220.74     63.47 o
   9   3   2     5469.01     5644.15    123.60 o
  10   3   2     7697.38     7828.84    143.97 o
  11   3   2       18.07        9.20    151.22 o
  12   3   2     4567.96     4443.29    214.17 o
  13   3   2    12024.06    12972.96    310.87 o
  14   3   2       77.04      100.76    172.43 o
  15   3   2      357.58      678.44    199.08 o
  16   3   2        4.32        0.00    181.84 o
  17   3   2      638.80      602.46    366.30 o
  18   3   2       29.55        0.00    321.77 o
  19   3   2      756.03      639.97    415.01 o
 -21   4   2     1296.23     1256.60    350.78 o
 -20   4   2       60.59        0.00    228.48 o
 -19   4   2      125.38      125.10    182.31 o
 -18   4   2       34.37        0.49    173.22 o
 -17   4   2      759.25      833.91    177.23 o
 -16   4   2       67.79       88.62    155.84 o
 -15   4   2      488.76      463.42    132.85 o
 -14   4   2     3600.91     3342.67    158.43 o
 -13   4   2    15561.58    16171.13    181.64 o
 -12   4   2        0.92        0.00     62.06 o
 -11   4   2      907.78      825.64     66.55 o
 -10   4   2    19192.28    19816.78    168.38 o
  -9   4   2     3797.50     4157.20     87.36 o
  -8   4   2     9545.11     9641.70    154.70 o
  -7   4   2       44.90       50.17     44.68 o
  -6   4   2    54648.88    51089.66    417.96 o
  -5   4   2      459.68      281.76     55.76 o
  -4   4   2   136572.50   150830.23   1808.39 o
  -3   4   2    56803.49    54487.71    426.45 o
  -1   4   2       52.63       64.53     28.62 o
   3   4   2   186475.95   187220.70    779.45 o
   4   4   2     5365.37     4829.02    143.05 o
   5   4   2    15837.86    17620.36    139.05 o
   6   4   2     2066.36     1950.30     81.80 o
   7   4   2    12542.10    11454.55    156.92 o
   8   4   2       22.87       22.33     72.88 o
   9   4   2       91.59      166.98     78.24 o
  10   4   2     7047.82     6831.88    206.69 o
  11   4   2     3955.74     3336.14    194.01 o
  12   4   2       25.69       24.57    151.78 o
  13   4   2     3393.00     3410.15    214.03 o
  14   4   2     8133.45     8398.15    290.50 o
  15   4   2       29.23      103.90    193.67 o
  16   4   2       21.44        0.00    300.26 o
  17   4   2       63.79        0.00    363.11 o
  18   4   2      821.78      879.76    378.03 o
  19   4   2        6.28        0.00    398.55 o
 -21   5   2        0.42        0.00    216.19 o
 -20   5   2     1763.00     1857.02    227.16 o
 -19   5   2        2.06        0.00    202.49 o
 -18   5   2      210.86      112.32    168.34 o
 -17   5   2        1.29        0.00    159.87 o
 -16   5   2     8630.37     8967.70    290.88 o
 -15   5   2      407.20      224.78    120.98 o
 -14   5   2     5330.85     5145.96    176.72 o
 -13   5   2    11045.32    11178.04    167.62 o
 -12   5   2      435.00      387.44     79.10 o
 -11   5   2      994.01      758.29     87.67 o
 -10   5   2     6589.41     6675.54    130.40 o
  -9   5   2     4660.34     4925.24    106.50 o
  -8   5   2      105.93      105.88     56.41 o
  -7   5   2     6330.17     6481.07    102.53 o
  -6   5   2       39.38      123.23     49.81 o
  -5   5   2    52417.40    59791.55    318.93 o
  -4   5   2    21354.98    20233.30    243.00 o
  -3   5   2    92136.18    85538.88    335.54 o
  -2   5   2    22270.81    20513.71    192.17 o
   2   5   2     4981.23     5115.38    103.95 o
   4   5   2    30312.43    30629.82    291.10 o
   5   5   2      592.69      839.00     77.50 o
   6   5   2     2115.09     2583.17     79.81 o
   7   5   2       18.69       25.03     74.94 o
   8   5   2    17293.10    16950.26    199.52 o
   9   5   2       64.19       63.14     86.45 o
  10   5   2       65.87       36.45     86.08 o
  11   5   2     3015.26     2864.39    286.82 o
  12   5   2     1576.43     1309.70    186.03 o
  13   5   2        0.60       70.19    168.53 o
  14   5   2      305.17      415.89    184.17 o
  15   5   2     1589.63     1722.74    360.31 o
  16   5   2       17.21      123.66    311.54 o
  17   5   2       26.40        0.00    361.08 o
  18   5   2      115.69      119.58    396.83 o
 -21   6   2      233.21      251.78    203.10 o
 -20   6   2      166.58       93.06    185.70 o
 -19   6   2     1170.17     1137.07    209.40 o
 -18   6   2        4.86        0.00    177.48 o
 -17   6   2      767.21      777.68    142.31 o
 -16   6   2      166.77      153.48    132.69 o
 -15   6   2     8099.71     8093.32    210.58 o
 -14   6   2      525.65      610.72    129.72 o
 -13   6   2     1838.65     2253.83    108.23 o
 -12   6   2     1073.73     1120.55     95.56 o
 -11   6   2     5862.47     6211.90    137.66 o
 -10   6   2     7681.86     7300.90    212.96 o
  -9   6   2       18.72       52.56     60.03 o
  -8   6   2     1095.84     1071.88     67.90 o
  -7   6   2      102.87      163.45     54.12 o
  -6   6   2     8301.65     9337.45    144.91 o
  -5   6   2      349.22      388.48     55.47 o
  -4   6   2     3130.78     2940.73    100.90 o
  -3   6   2      443.91      297.68     47.69 o
  -2   6   2    83740.46    73144.18    255.03 o
  -1   6   2    23405.38    26454.08    237.86 o
   1   6   2      161.40      196.35     61.24 o
   3   6   2    22038.52    24487.78    390.75 o
   4   6   2       22.54       77.70     73.03 o
   5   6   2    16778.93    14793.51    175.03 o
   6   6   2     2257.31     2177.80     84.97 o
   7   6   2       21.63       66.08     85.55 o
   8   6   2     1471.19     1458.15    104.84 o
   9   6   2    11586.25    11345.41    184.64 o
  10   6   2     2762.80     2814.67    124.85 o
  11   6   2     1464.33     1588.24    181.54 o
  12   6   2     5619.15     6091.26    247.47 o
  13   6   2      311.25      158.67    174.16 o
  14   6   2      183.00      383.14    335.12 o
  15   6   2       11.83      101.68    354.25 o
  16   6   2     1156.82      986.15    357.08 o
  17   6   2        0.06        0.00    339.65 o
  18   6   2      620.41      471.57    429.12 o
 -21   7   2      276.93      345.33    207.39 o
 -20   7   2       70.03        0.00    178.49 o
 -19   7   2        1.45        0.00    184.63 o
 -18   7   2     2281.11     2176.02    171.19 o
 -17   7   2        1.39       61.65    132.22 o
 -16   7   2        5.50      105.85    130.24 o
 -15   7   2      675.90      512.17    125.07 o
 -14   7   2     7372.23     7971.64    197.68 o
 -13   7   2     2347.63     2326.40    121.75 o
 -12   7   2       96.71       25.69     82.59 o
 -11   7   2     9215.30     9697.01    158.76 o
 -10   7   2      106.07       32.48     72.45 o
  -9   7   2      337.39      262.82     66.97 o
  -8   7   2      210.16      130.67     58.52 o
  -7   7   2    39337.93    39813.48    232.39 o
  -6   7   2       83.65      130.39     50.65 o
  -5   7   2    70474.68    73845.07    860.87 o
  -4   7   2     6559.02     6583.33    101.86 o
  -3   7   2    39430.44    36971.96    296.62 o
  -2   7   2     5444.14     4870.42     88.97 o
  -1   7   2    18515.70    22178.54    170.78 o
   0   7   2    19284.46    21606.53    146.92 o
   1   7   2     5167.79     4393.20    116.81 o
   2   7   2    42015.70    38965.77    466.05 o
   3   7   2     1539.48     1398.45     86.84 o
   4   7   2    14692.40    13460.11    168.65 o
   5   7   2     2994.44     3740.45    118.35 o
   6   7   2    22444.06    23147.57    205.13 o
   7   7   2      724.52      759.11     98.68 o
   8   7   2     6040.40     5401.77    145.63 o
   9   7   2     2646.64     2628.29    123.87 o
  10   7   2     6773.42     6861.42    166.97 o
  11   7   2     2212.51     1926.91    184.71 o
  12   7   2      450.50      350.93    288.30 o
  13   7   2     4497.55     4444.55    408.43 o
  14   7   2      308.47      256.28    349.51 o
  15   7   2       55.61        0.00    365.52 o
  16   7   2        3.22        0.00    353.26 o
  17   7   2      631.88      428.18    347.29 o
  18   7   2       17.70        0.00    398.38 o
 -21   8   2      631.84      922.56    328.74 o
 -20   8   2        4.65        0.00    178.40 o
 -19   8   2      323.63      345.16    155.59 o
 -18   8   2        0.67       20.74    133.60 o
 -17   8   2     8788.84     9680.85    243.51 o
 -16   8   2      271.09      182.27    135.72 o
 -15   8   2      132.78      134.58    120.25 o
 -14   8   2     1082.72      785.60    124.15 o
 -13   8   2    15385.73    15123.15    275.95 o
 -12   8   2     2752.77     2313.06    111.53 o
 -11   8   2     1566.43     1300.09     94.74 o
 -10   8   2    10514.85    10393.95    155.98 o
  -9   8   2      935.81      906.79     75.50 o
  -8   8   2     7104.02     7129.67    117.70 o
  -7   8   2       67.47      105.84     53.00 o
  -6   8   2    91988.24    95373.14    790.85 o
  -5   8   2       74.15       83.75     37.33 o
  -4   8   2    50904.57    54846.58    307.70 o
  -3   8   2    14337.27    14238.78    138.89 o
  -2   8   2    11618.30    12788.35    198.42 o
  -1   8   2       61.78       21.40     63.81 o
   1   8   2      103.45      130.55     60.40 o
   3   8   2    13543.92    13246.15    155.92 o
   4   8   2     7321.20     6598.48    128.18 o
   5   8   2    17883.02    19110.73    265.27 o
   6   8   2      629.97      414.22     84.90 o
   7   8   2    17849.81    18192.62    236.31 o
   8   8   2      347.79      172.35    100.31 o
   9   8   2     1107.37     1285.55    116.74 o
  10   8   2     3074.02     3268.18    182.10 o
  11   8   2     2216.66     2148.40    344.73 o
  12   8   2     1225.75     1160.04    317.92 o
  13   8   2       23.79        0.00    310.47 o
  14   8   2     1081.12     1016.58    358.45 o
  15   8   2       62.63        0.00    359.70 o
  16   8   2       76.17      224.98    377.54 o
  17   8   2        6.91       67.71    359.83 o
 -21   9   2        0.86        0.00    251.54 o
 -20   9   2      256.52       29.08    306.02 o
 -19   9   2      155.42      172.60    185.80 o
 -18   9   2       56.48       59.38    140.29 o
 -17   9   2       54.04      118.37    148.00 o
 -16   9   2     9062.64    10033.84    234.25 o
 -15   9   2      101.38       72.92    115.63 o
 -14   9   2       31.29        0.00    134.51 o
 -13   9   2     4699.64     4834.68    141.24 o
 -12   9   2     3963.64     3879.51    140.99 o
 -11   9   2     1541.17     1512.17     99.46 o
 -10   9   2     1792.36     2109.23     98.60 o
  -9   9   2    13116.36    13466.42    201.55 o
  -8   9   2      182.06       92.18     59.53 o
  -7   9   2    17651.96    17685.29    165.97 o
  -6   9   2       79.78      252.60     54.41 o
  -5   9   2    26803.37    27428.54    198.37 o
  -4   9   2      984.86      806.05     62.43 o
  -3   9   2    44314.89    41013.96    513.22 o
  -2   9   2     7897.02     7206.97    175.09 o
  -1   9   2     7073.08     8606.18    177.99 o
   0   9   2      278.82      360.84     76.30 o
   1   9   2      157.57      106.09     63.99 o
   2   9   2       77.65       90.08     81.37 o
   3   9   2      118.99      100.49     73.69 o
   4   9   2    21323.53    22739.06    221.02 o
   5   9   2      556.78      801.41     94.98 o
   6   9   2     2872.63     3011.23    102.80 o
   7   9   2      282.81      324.66    101.79 o
   8   9   2     7302.37     7561.04    174.43 o
   9   9   2     3527.97     3542.16    208.27 o
  10   9   2      251.93      137.34    135.71 o
  11   9   2     3395.58     3232.49    359.61 o
  12   9   2     1224.14     1163.19    352.21 o
  13   9   2        9.04        0.00    321.55 o
  14   9   2       73.22       52.23    321.85 o
  15   9   2     1628.84     1560.72    273.90 o
  16   9   2        0.01        0.00    249.57 o
  17   9   2      315.64      285.63    249.21 o
 -21  10   2      448.63      606.84    333.36 o
 -20  10   2        2.67       18.61    191.00 o
 -19  10   2     3021.42     3274.10    251.86 o
 -18  10   2        3.32      121.82    200.88 o
 -17  10   2       69.15       80.02    145.78 o
 -16  10   2      279.68      388.16    129.15 o
 -15  10   2     1205.98     1067.82    129.22 o
 -14  10   2      104.82       13.58    126.75 o
 -13  10   2     1980.56     1764.21    109.15 o
 -12  10   2     3486.03     3197.07    121.80 o
 -11  10   2     7209.46     7501.85    150.45 o
 -10  10   2     1820.03     1694.25     95.46 o
  -9  10   2     1859.04     1552.53     86.77 o
  -8  10   2    11301.31    10380.46    143.16 o
  -7  10   2      964.43      940.95     90.38 o
  -6  10   2    17755.02    16683.19    132.97 o
  -5  10   2       70.59       60.31     56.92 o
  -4  10   2     6122.41     5044.44    121.94 o
  -3  10   2       75.24      124.92     62.21 o
  -2  10   2    27048.62    24914.56    209.92 o
  -1  10   2    57698.88    58784.94    323.40 o
   0  10   2       55.61        0.00     79.18 o
   1  10   2     3055.84     3709.67     98.43 o
   2  10   2      632.02      905.36     81.22 o
   3  10   2      613.49      564.34    100.39 o
   4  10   2       25.67       47.24     86.75 o
   5  10   2    40862.25    41364.18    309.13 o
   6  10   2      607.91      607.89     89.30 o
   7  10   2      240.55      287.69     99.56 o
   8  10   2       95.24      164.36     94.10 o
   9  10   2     6255.97     5918.33    184.21 o
  10  10   2      649.91      611.75    131.84 o
  11  10   2       16.75      172.12    199.58 o
  12  10   2     1962.97     1890.19    240.48 o
  13  10   2      752.37      686.80    244.03 o
  14  10   2        4.80        0.00    215.85 o
  15  10   2        6.57        0.00    253.11 o
  16  10   2     1462.17     1262.62    296.94 o
 -21  11   2      220.20      296.01    205.94 o
 -20  11   2      553.37      451.32    213.10 o
 -19  11   2       26.05       56.65    198.34 o
 -18  11   2     5075.17     5357.60    437.78 o
 -17  11   2       39.59       91.56    179.42 o
 -16  11   2      460.58      522.33    189.24 o
 -15  11   2       46.63       16.35    129.78 o
 -14  11   2      159.82      127.82    121.08 o
 -13  11   2       28.83       37.80     88.35 o
 -12  11   2      597.92      489.64     90.99 o
 -11  11   2    12361.15    11751.31    201.38 o
 -10  11   2     4327.41     4256.38    120.65 o
  -9  11   2     1600.25     1538.28     88.25 o
  -7  11   2    22967.93    23664.12    327.87 o
  -6  11   2      120.21      139.43     51.01 o
  -5  11   2    17212.52    18279.14    185.29 o
  -4  11   2      109.52      200.04     68.31 o
  -2  11   2       86.79      187.74     79.27 o
  -1  11   2    13753.71    15135.84    186.21 o
   0  11   2     8392.64     8973.40    159.50 o
   1  11   2      156.90      221.35     78.47 o
   2  11   2     5056.14     4757.79    121.13 o
   3  11   2     3656.35     3822.11    120.79 o
   4  11   2     2389.56     2203.12    140.06 o
   5  11   2      338.89      262.25    100.03 o
   6  11   2    16919.68    17762.52    191.42 o
   7  11   2      403.62      267.17     98.32 o
   8  11   2       66.50       37.30    126.70 o
   9  11   2      909.00      580.93    130.88 o
  10  11   2     3397.87     3737.99    180.48 o
  11  11   2       91.66      188.96    218.06 o
  12  11   2        3.84        0.00    216.75 o
  13  11   2      421.64      364.38    230.20 o
  14  11   2      140.09       50.48    231.96 o
  15  11   2       58.17       20.82    244.74 o
  16  11   2       22.64      179.62    287.18 o
 -21  12   2      307.96      291.41    221.52 o
 -20  12   2       97.51      134.75    225.97 o
 -19  12   2      987.72     1136.25    215.18 o
 -18  12   2        0.10        0.00    204.53 o
 -17  12   2     5998.68     6045.79    287.57 o
 -16  12   2       12.19       11.47    175.62 o
 -15  12   2      141.30      151.33    233.92 o
 -14  12   2      117.19        0.00    241.53 o
 -13  12   2     1223.72     1254.77    102.35 o
 -12  12   2      516.50      490.32     92.64 o
 -11  12   2     2707.97     2707.35    113.08 o
 -10  12   2    12240.26    12401.25    177.55 o
  -9  12   2     1771.33     1794.85     94.63 o
  -8  12   2      117.52       54.06     69.65 o
  -7  12   2       42.44       37.70     53.05 o
  -6  12   2    10446.32    10193.96    272.43 o
  -5  12   2     1455.19     1274.52     87.42 o
  -4  12   2      635.87      515.89     81.11 o
  -3  12   2      877.34      917.94     88.89 o
  -1  12   2     1095.06     1063.70    100.87 o
   0  12   2     9602.63     8734.78    201.76 o
   1  12   2     8674.19     8702.05    172.58 o
   2  12   2       73.23      254.16     90.79 o
   3  12   2      716.80      836.20    101.09 o
   4  12   2      134.42      169.75    104.36 o
   5  12   2       24.91       32.71    127.15 o
   6  12   2      630.09      821.15    116.91 o
   7  12   2     7360.85     7643.73    200.93 o
   8  12   2     3247.94     3816.76    173.70 o
   9  12   2        0.69        0.00    138.28 o
  10  12   2     1433.82     1208.07    146.32 o
  11  12   2      956.51      865.89    214.21 o
  12  12   2       68.89        0.00    214.31 o
  13  12   2       77.02        0.00    231.79 o
  14  12   2      717.57      867.43    267.50 o
  15  12   2        1.35      129.90    232.84 o
 -20  13   2       89.57       62.37    216.85 o
 -19  13   2       99.98       55.35    217.97 o
 -18  13   2        9.16       65.94    191.14 o
 -17  13   2       55.01       35.15    203.52 o
 -16  13   2     2807.95     2694.36    230.03 o
 -15  13   2      621.07      510.74    283.14 o
 -14  13   2      176.73       25.20    259.99 o
 -13  13   2      723.82      728.32    141.22 o
 -12  13   2     1061.67      990.93    146.63 o
 -11  13   2      195.19      188.53    142.38 o
 -10  13   2      629.29      599.95     88.34 o
  -9  13   2    35793.19    37916.49    473.21 o
  -8  13   2       19.12       36.56     73.34 o
  -7  13   2     5089.57     5605.58    100.98 o
  -6  13   2      560.28      484.21     83.16 o
  -5  13   2      102.96      166.63     79.40 o
  -4  13   2     1443.54     1561.42     99.94 o
  -3  13   2      872.54      525.32     91.10 o
  -2  13   2     4886.48     5178.05    174.73 o
  -1  13   2     5142.81     5694.32    149.11 o
   0  13   2    10830.08    10149.98    186.85 o
   1  13   2     5919.44     5091.68    158.05 o
   2  13   2    15074.56    14931.95    267.67 o
   3  13   2        1.96       51.98     99.94 o
   4  13   2     7106.47     8123.74    169.66 o
   5  13   2      102.10       96.90    107.03 o
   6  13   2       80.60       33.78    109.01 o
   7  13   2       70.11       40.09    126.82 o
   8  13   2     6945.46     8000.77    260.03 o
   9  13   2      733.08      728.52    149.36 o
  10  13   2        6.25       17.58    148.94 o
  11  13   2     1092.61     1033.04    241.67 o
  12  13   2      369.06      169.46    242.54 o
  13  13   2       29.29        6.86    244.12 o
  14  13   2      113.44        0.00    250.08 o
 -20  14   2        9.10       36.02    203.38 o
 -19  14   2      863.85      699.81    228.90 o
 -18  14   2        0.17        0.00    207.54 o
 -17  14   2      139.55       25.67    189.32 o
 -16  14   2      104.28      139.57    298.73 o
 -15  14   2     3918.47     4466.38    382.16 o
 -14  14   2      651.28      304.24    271.94 o
 -13  14   2      537.50      333.21    138.13 o
 -12  14   2     4432.66     4385.16    197.34 o
 -11  14   2     2279.57     2601.31    178.91 o
 -10  14   2      498.86      488.23    158.75 o
  -9  14   2      864.58      794.51    171.60 o
  -8  14   2    27248.82    26937.48    363.64 o
  -7  14   2      847.94      835.34     67.01 o
  -6  14   2     8264.12     8525.55    174.12 o
  -5  14   2       48.75        0.00     86.48 o
  -4  14   2     9591.61     9637.34    172.58 o
  -3  14   2      909.50      960.18    102.57 o
  -2  14   2     2238.09     1728.18    115.87 o
  -1  14   2     6894.65     7072.26    167.54 o
   0  14   2     1838.41     1726.36    127.23 o
   1  14   2     3854.08     4182.88    157.59 o
   2  14   2     5790.59     6598.57    180.22 o
   3  14   2     3539.35     3534.38    136.72 o
   4  14   2       93.77        6.54    105.65 o
   5  14   2     4185.01     3954.52    148.11 o
   6  14   2      366.96      324.51    103.25 o
   7  14   2      931.99      994.64    149.95 o
   8  14   2       85.50       42.53    145.56 o
   9  14   2     3348.80     3226.82    188.72 o
  10  14   2        6.75       41.61    143.12 o
  11  14   2       69.30        0.00    222.38 o
  12  14   2      684.96      535.74    247.67 o
  13  14   2       96.11       32.61    233.25 o
  14  14   2       17.86        0.00    243.38 o
 -20  15   2     1333.03     1032.74    238.62 o
 -19  15   2        3.96       19.09    205.14 o
 -18  15   2      240.93      124.67    218.89 o
 -17  15   2        0.85        0.00    188.65 o
 -16  15   2       14.61        0.00    315.56 o
 -15  15   2      701.38      740.34    313.72 o
 -14  15   2     4951.28     5257.55    376.67 o
 -13  15   2        5.78       56.43    140.99 o
 -12  15   2      324.02      245.07    147.84 o
 -11  15   2     4309.38     4342.20    203.88 o
 -10  15   2     3038.43     3086.67    194.98 o
  -9  15   2      867.92      793.59    166.85 o
  -8  15   2     1596.74     1730.88    110.06 o
  -7  15   2     4115.29     4445.72    134.78 o
  -6  15   2     1468.89     1292.33    120.44 o
  -5  15   2     3006.42     3558.03    171.31 o
  -4  15   2     1058.23      865.82    105.86 o
  -3  15   2    11889.10    12708.26    347.67 o
  -2  15   2      754.86      594.80    109.77 o
  -1  15   2     4444.96     4514.43    153.10 o
   0  15   2     4805.55     4843.41    163.15 o
   1  15   2      655.93      747.54    127.49 o
   2  15   2     7015.67     7057.04    192.23 o
   3  15   2      311.56      498.10    123.80 o
   4  15   2      768.12      581.35    115.78 o
   5  15   2      267.75      229.13    113.37 o
   6  15   2     2712.16     2801.78    128.48 o
   7  15   2      622.89      602.57    151.22 o
   8  15   2      411.70      337.46    152.29 o
   9  15   2      735.19      529.26    152.48 o
  10  15   2      876.39      813.89    162.33 o
  11  15   2       31.32      115.41    219.46 o
  12  15   2      311.54      213.43    214.14 o
  13  15   2      870.40      737.03    245.70 o
 -20  16   2      116.89        0.00    220.42 o
 -19  16   2      496.62      444.61    233.15 o
 -18  16   2        0.45       80.59    199.67 o
 -17  16   2      124.76        0.00    210.08 o
 -16  16   2       35.11        0.00    324.75 o
 -15  16   2       21.15        0.00    309.40 o
 -14  16   2     2112.01     2274.85    315.88 o
 -13  16   2     2263.18     2346.80    209.40 o
 -12  16   2       88.37       18.14    150.99 o
 -11  16   2     1370.41     1309.57    164.12 o
 -10  16   2     3959.66     3990.03    255.59 o
  -9  16   2       50.93       62.98    155.27 o
  -8  16   2      306.18      315.48     93.47 o
  -7  16   2        7.67       19.28     89.68 o
  -6  16   2     4426.59     4093.15    137.52 o
  -5  16   2        0.48       31.73     95.52 o
  -4  16   2     2830.92     2502.18    129.17 o
  -3  16   2     4455.16     4305.29    152.04 o
  -2  16   2     2247.50     2512.92    139.06 o
  -1  16   2       74.63      115.66    117.78 o
   0  16   2     2230.78     1936.18    137.74 o
   1  16   2     4987.92     5006.52    175.21 o
   2  16   2      445.70      290.10    121.97 o
   3  16   2     4502.75     4574.31    175.85 o
   4  16   2       31.36        0.00    122.29 o
   5  16   2      468.01      371.57    122.12 o
   6  16   2       12.31       17.54    128.23 o
   7  16   2     2027.38     2184.13    269.05 o
   8  16   2      245.27      224.73    153.79 o
   9  16   2      183.61      220.00    168.72 o
  10  16   2      337.98      366.96    215.61 o
  11  16   2      435.49      290.06    236.01 o
  12  16   2       94.86      168.93    241.64 o
 -19  17   2       34.65        0.00    235.33 o
 -18  17   2      304.32      164.01    209.80 o
 -17  17   2        2.25       74.37    329.21 o
 -16  17   2     2267.66     2266.06    375.22 o
 -15  17   2      353.40      124.31    300.45 o
 -14  17   2      227.41      278.27    297.11 o
 -13  17   2     2089.24     1975.58    192.34 o
 -12  17   2     1162.55     1094.00    170.29 o
 -11  17   2       17.49       86.90    153.98 o
 -10  17   2      393.54      384.50    162.15 o
  -9  17   2     5469.30     5626.19    229.83 o
  -8  17   2       44.01       38.33    157.72 o
  -7  17   2      182.25      127.64     91.37 o
  -6  17   2      361.99      228.72     95.08 o
  -5  17   2     6382.57     6733.19    170.36 o
  -4  17   2     1170.89     1119.90    117.50 o
  -3  17   2     5632.61     5306.49    163.39 o
  -2  17   2      509.92      512.63    120.70 o
  -1  17   2     2193.65     1975.82    134.42 o
   0  17   2      295.47      289.52    117.60 o
   1  17   2      756.18      819.30    130.83 o
   2  17   2     4861.39     5296.76    203.52 o
   3  17   2      115.22      137.20    126.91 o
   4  17   2     2986.07     3039.67    171.31 o
   5  17   2       24.86        0.00    177.23 o
   6  17   2      911.53      868.20    186.73 o
   7  17   2      110.05      201.23    160.09 o
   8  17   2     1541.49     1497.21    180.33 o
   9  17   2        4.70        0.00    159.00 o
  10  17   2       37.11       31.56    232.79 o
  11  17   2      203.97      136.17    242.92 o
 -19  18   2      510.99      611.09    237.88 o
 -18  18   2       10.04        0.00    205.81 o
 -17  18   2     1248.46     1521.98    370.17 o
 -16  18   2      127.46        0.00    288.27 o
 -15  18   2     3586.38     3545.19    410.10 o
 -14  18   2      623.64      652.02    298.61 o
 -13  18   2      445.89      538.42    176.23 o
 -12  18   2      689.95      607.76    178.28 o
 -11  18   2      475.49      576.12    175.98 o
 -10  18   2       87.50       88.84    160.65 o
  -9  18   2       87.94       20.48    159.23 o
  -8  18   2     4486.58     5042.47    367.62 o
  -7  18   2      117.71        0.00    163.14 o
  -6  18   2        9.53       90.93     99.43 o
  -5  18   2      874.10      602.12    110.32 o
  -4  18   2     6349.34     6131.45    174.84 o
  -3  18   2      623.75      471.70    115.61 o
  -2  18   2     2911.39     2531.45    144.06 o
  -1  18   2     2420.38     2222.56    146.75 o
   0  18   2       29.62       67.58    120.56 o
   1  18   2      309.43      295.16    126.47 o
   2  18   2      360.01      413.62    126.17 o
   3  18   2     2440.11     2684.28    226.63 o
   4  18   2      299.51      176.25    197.01 o
   5  18   2     1786.03     1824.45    184.21 o
   6  18   2      193.36      228.85    179.69 o
   7  18   2      254.99      253.00    184.40 o
   8  18   2      384.96      420.07    186.91 o
   9  18   2      478.55      436.17    186.75 o
  10  18   2      277.47      408.75    259.32 o
  11  18   2      136.68      162.08    240.35 o
 -18  19   2      182.22      202.88    235.60 o
 -17  19   2       50.99        0.00    306.58 o
 -16  19   2      185.93       18.92    340.05 o
 -15  19   2      520.11      433.86    292.09 o
 -14  19   2     3565.99     3974.26    402.61 o
 -13  19   2      543.56      451.53    183.29 o
 -12  19   2      241.45      200.90    167.17 o
 -11  19   2     1946.08     2204.20    208.72 o
 -10  19   2       62.88        0.00    173.54 o
  -9  19   2        0.93       11.24    164.41 o
  -8  19   2       66.52       70.07    165.50 o
  -7  19   2     4096.53     4073.76    221.53 o
  -6  19   2      108.02       94.12    171.79 o
  -5  19   2     1536.97     1929.23    194.93 o
  -4  19   2     1187.87     1249.69    131.81 o
  -3  19   2     3110.70     3229.31    156.71 o
  -2  19   2       10.49       25.50    117.24 o
  -1  19   2      982.56      752.08    128.56 o
   0  19   2     2084.14     2164.73    186.92 o
   1  19   2      145.13       61.06    125.70 o
   2  19   2     1524.24     1511.55    146.71 o
   3  19   2      164.92      213.05    186.88 o
   4  19   2     2444.38     2291.13    229.46 o
   5  19   2       97.91       71.18    168.13 o
   6  19   2     1020.71      936.29    202.96 o
   7  19   2       89.60       28.68    191.76 o
   8  19   2       41.76        0.00    204.53 o
   9  19   2       37.09        0.00    210.94 o
  10  19   2      328.84      340.47    311.66 o
 -18  20   2        0.40        0.00    237.03 o
 -17  20   2     1010.01      852.18    356.84 o
 -16  20   2       96.97        0.00    323.59 o
 -15  20   2        4.06        0.00    319.56 o
 -14  20   2      229.68      229.42    307.46 o
 -13  20   2     2206.81     2353.92    215.21 o
 -12  20   2      977.13      956.70    195.91 o
 -11  20   2      265.97      155.81    176.68 o
 -10  20   2      603.22      407.85    184.61 o
  -9  20   2       86.04        0.00    169.01 o
  -8  20   2       39.60       50.50    175.10 o
  -7  20   2        2.16        1.83    175.67 o
  -6  20   2     7454.57     7566.06    577.00 o
  -5  20   2        1.45        0.00    165.59 o
  -4  20   2     2295.49     2551.05    287.65 o
  -3  20   2      421.84      336.15    182.41 o
  -2  20   2      649.81      640.26    128.88 o
  -1  20   2        3.92       40.36    123.47 o
   0  20   2      354.48      405.91    136.48 o
   1  20   2     1719.12     1781.45    154.74 o
   2  20   2       31.89      112.85    175.60 o
   3  20   2      957.59      629.64    208.81 o
   4  20   2      298.45      220.45    187.09 o
   5  20   2     1844.62     1913.23    226.78 o
   6  20   2      182.66      180.02    211.78 o
   7  20   2      791.62      762.88    218.62 o
   8  20   2        3.41        0.00    195.11 o
   9  20   2       38.86       65.74    203.44 o
 -17  21   2        6.37        0.00    364.81 o
 -16  21   2     1851.14     1601.07    331.78 o
 -15  21   2       45.68        0.00    342.12 o
 -14  21   2       80.95       51.01    288.77 o
 -13  21   2      519.52      423.92    323.80 o
 -12  21   2     1204.37     1197.17    209.61 o
 -11  21   2      562.45      332.12    188.12 o
 -10  21   2       30.86       26.14    172.76 o
  -9  21   2      524.78      378.28    189.90 o
  -8  21   2       61.80        0.00    174.20 o
  -7  21   2      150.39      267.16    176.30 o
  -6  21   2      148.60      172.37    189.30 o
  -5  21   2     6830.68     7202.49    305.83 o
  -4  21   2        0.62       25.68    187.43 o
  -3  21   2     1745.02     1639.11    194.52 o
  -2  21   2     1282.16     1381.51    194.90 o
  -1  21   2       14.79       20.80    162.01 o
   0  21   2       65.76       80.67    131.50 o
   1  21   2       61.20       26.95    182.65 o
   2  21   2      792.41      499.07    197.14 o
   3  21   2        0.20       57.87    210.87 o
   4  21   2     1157.38     1269.40    179.62 o
   5  21   2        3.67      136.78    205.68 o
   6  21   2      309.04      223.92    226.76 o
   7  21   2       23.27       78.38    205.46 o
   8  21   2      308.47       13.48    206.77 o
 -16  22   2       32.15        0.00    311.68 o
 -15  22   2      558.45      338.02    354.68 o
 -14  22   2      466.37      291.44    287.00 o
 -13  22   2        2.23        0.00    315.37 o
 -12  22   2      718.62      607.13    213.84 o
 -11  22   2      796.15      675.61    195.23 o
 -10  22   2       17.42        0.00    188.39 o
  -9  22   2        5.18       18.81    180.15 o
  -8  22   2     1238.12     1194.62    212.37 o
  -7  22   2       24.80       35.83    175.50 o
  -6  22   2      315.00      483.86    300.09 o
  -5  22   2      274.14      318.47    188.08 o
  -4  22   2     1968.59     1688.37    213.48 o
  -3  22   2       65.02       35.78    183.68 o
  -2  22   2      850.84      717.15    184.85 o
  -1  22   2     2775.27     3002.04    398.10 o
   0  22   2       68.74        0.00    342.23 o
   1  22   2      201.50      211.92    353.98 o
   2  22   2      141.30      249.25    206.20 o
   3  22   2      655.31      634.62    228.31 o
   4  22   2       22.55       26.25    202.70 o
   5  22   2      917.25      818.05    236.06 o
   6  22   2        8.81        0.00    222.39 o
 -16  23   2        7.66        0.00    337.94 o
 -15  23   2       12.58       38.28    352.21 o
 -14  23   2      319.64      420.26    312.72 o
 -13  23   2      430.99      361.47    287.97 o
 -12  23   2        6.78        0.00    212.55 o
 -11  23   2     1022.85      893.94    204.12 o
 -10  23   2      637.80      710.29    205.90 o
  -9  23   2        0.55      135.81    209.24 o
  -8  23   2       25.31        0.00    188.27 o
  -7  23   2     2466.25     2352.04    232.57 o
  -6  23   2       67.63       43.89    195.58 o
  -5  23   2      226.65      216.84    187.01 o
  -4  23   2       71.74       37.82    180.45 o
  -3  23   2      759.89      859.83    359.46 o
  -2  23   2       87.55      183.82    314.62 o
  -1  23   2      604.89      663.81    350.19 o
   0  23   2     1144.18     1332.66    391.35 o
   1  23   2      564.03      550.56    378.34 o
   2  23   2       15.11       25.08    360.23 o
   3  23   2       84.94        0.00    233.93 o
   4  23   2      526.94      471.52    297.45 o
   5  23   2      106.90      198.83    229.51 o
 -14  24   2        5.10        0.00    345.81 o
 -13  24   2      290.80      209.64    293.09 o
 -12  24   2       95.69        7.37    209.03 o
 -11  24   2       51.32      180.01    206.77 o
 -10  24   2     1277.85     1410.64    238.17 o
  -9  24   2      240.39      345.18    205.04 o
  -8  24   2        2.62        0.00    196.22 o
  -7  24   2        0.36        3.48    208.43 o
  -6  24   2     1527.29     1370.34    235.03 o
  -5  24   2       53.97      135.69    195.34 o
  -4  24   2       75.86      133.06    197.72 o
  -3  24   2      310.01      478.75    340.91 o
  -2  24   2      306.47      384.14    384.18 o
  -1  24   2      308.53      341.79    366.31 o
   0  24   2      881.41     1229.51    357.83 o
   1  24   2      622.91      412.38    334.19 o
   2  24   2       27.53        0.00    321.89 o
   3  24   2      150.94      170.69    356.49 o
 -13  25   2       46.50       25.62    344.67 o
 -12  25   2      332.88      234.36    232.54 o
 -11  25   2       48.68        0.00    194.84 o
 -10  25   2       75.65       27.35    204.48 o
  -9  25   2     2051.09     2116.96    242.99 o
  -8  25   2        6.34        0.00    208.69 o
  -7  25   2      135.71      151.43    207.13 o
  -6  25   2        1.84        0.00    213.92 o
  -5  25   2      469.70      337.39    215.60 o
  -4  25   2      371.74      420.06    315.69 o
  -3  25   2       73.56       10.32    387.65 o
  -2  25   2      728.39      641.21    334.10 o
  -1  25   2      296.41      499.97    381.97 o
   0  25   2      113.79       64.18    410.05 o
   1  25   2      492.68      671.01    416.76 o
 -11  26   2      449.46      331.99    220.84 o
 -10  26   2      248.52      280.16    239.77 o
  -9  26   2        9.15       79.03    213.50 o
  -8  26   2     1406.32     1139.36    233.27 o
  -7  26   2        0.17        0.00    205.95 o
  -6  26   2       83.18        0.00    191.09 o
  -5  26   2        1.78      132.37    345.31 o
  -4  26   2      430.20      214.78    387.75 o
  -3  26   2       31.94      143.19    314.03 o
  -2  26   2       75.11      354.13    408.55 o
  -1  26   2      174.25       66.70    355.80 o
   3 -27   3       54.84      247.44    387.47 o
   4 -27   3        7.14       40.74    352.20 o
   6 -27   3      462.06      132.07    356.54 o
   7 -27   3       83.82        0.00    377.98 o
   8 -27   3       99.30      143.32    327.47 o
   9 -27   3      522.99      512.08    352.96 o
   0 -26   3      232.25      341.71    241.30 o
   1 -26   3       44.42       98.80    216.64 o
   2 -26   3        0.22       19.63    308.50 o
   3 -26   3      895.97     1044.21    401.49 o
   5 -26   3       93.19       52.09    301.71 o
   6 -26   3      313.01      233.72    288.14 o
   7 -26   3      208.52        0.00    316.29 o
   8 -26   3        0.25        0.00    350.09 o
   9 -26   3      292.73       71.80    270.44 o
  10 -26   3      752.24      568.55    226.96 o
  11 -26   3        2.96        0.00    185.15 o
  12 -26   3      180.73       47.76    164.77 o
  -2 -25   3       50.60      167.95    225.65 o
  -1 -25   3      122.39       71.98    222.34 o
   0 -25   3     1156.29     1269.17    236.77 o
   1 -25   3       89.69      115.62    215.36 o
   2 -25   3        3.69        0.00    186.84 o
   3 -25   3       61.53       28.31    279.76 o
   4 -25   3     1424.06     1378.45    356.83 o
   5 -25   3       77.15      186.04    343.54 o
   6 -25   3      196.49       53.04    333.49 o
   7 -25   3      750.12      668.06    292.26 o
   8 -25   3      266.22      218.91    293.08 o
   9 -25   3       73.62       79.12    200.97 o
  10 -25   3      864.80      676.13    203.74 o
  11 -25   3     1593.20     1666.34    207.42 o
  12 -25   3        7.12        0.00    208.19 o
  13 -25   3       75.53        0.00    219.80 o
  -4 -24   3       12.68      122.94    230.70 o
  -3 -24   3      259.30      323.47    223.67 o
  -2 -24   3      599.21      406.13    223.72 o
  -1 -24   3        9.93       51.74    220.04 o
   0 -24   3      398.97      540.32    231.47 o
   1 -24   3     1352.10     1640.85    248.57 o
   2 -24   3       66.31       28.67    239.85 o
   3 -24   3       28.99      166.08    200.37 o
   4 -24   3       29.36        0.00    191.99 o
   5 -24   3     1334.47     1282.38    206.81 o
   6 -24   3       55.21      144.48    181.74 o
   7 -24   3       31.41        0.00    306.60 o
   8 -24   3      311.21      180.06    163.99 o
   9 -24   3      224.60      155.68    183.17 o
  10 -24   3      148.97      148.36    185.27 o
  11 -24   3      836.76      757.92    210.48 o
  12 -24   3     1888.45     1388.93    220.88 o
  13 -24   3       46.47        0.00    198.86 o
  14 -24   3      115.31       70.61    210.81 o
  15 -24   3        0.49        0.00    181.16 o
  -6 -23   3        0.42      267.87    251.20 o
  -5 -23   3      930.40      781.55    243.09 o
  -4 -23   3      398.38      492.63    222.56 o
  -3 -23   3       75.17      120.27    231.43 o
  -2 -23   3       65.26       86.40    228.69 o
  -1 -23   3      348.59      284.58    208.88 o
   0 -23   3      170.39      163.65    197.16 o
   1 -23   3       10.35       63.74    205.30 o
   2 -23   3     2909.29     2875.29    246.64 o
   3 -23   3        4.77        0.00    195.92 o
   4 -23   3      360.98      280.32    199.22 o
   5 -23   3      365.94      345.73    191.51 o
   6 -23   3      659.40      661.01    134.83 o
   7 -23   3        1.19        0.00    132.78 o
   8 -23   3       53.54       82.33    125.43 o
   9 -23   3      335.58      260.34    177.24 o
  10 -23   3        3.90        0.00    189.59 o
  11 -23   3      183.68      114.09    284.20 o
  12 -23   3      269.11       69.88    198.25 o
  13 -23   3     1620.17     1488.51    220.65 o
  14 -23   3       84.32        0.00    204.76 o
  15 -23   3      465.36      402.92    205.53 o
  16 -23   3       56.41        0.00    206.43 o
  -7 -22   3      294.81      155.83    253.64 o
  -6 -22   3        7.22       39.42    207.94 o
  -5 -22   3      511.79      406.34    248.20 o
  -4 -22   3     1873.60     2127.58    250.80 o
  -3 -22   3      214.12      190.93    223.01 o
  -2 -22   3       27.48      148.40    200.93 o
  -1 -22   3      605.27      458.65    216.11 o
   0 -22   3        6.40       72.89    199.19 o
   1 -22   3      181.76      134.32    183.43 o
   2 -22   3      257.30      225.57    191.54 o
   3 -22   3     4820.21     5136.41    264.27 o
   4 -22   3      345.63      310.67    183.91 o
   5 -22   3      915.34      727.49    130.31 o
   6 -22   3      988.65      842.58    132.82 o
   7 -22   3     1248.38     1236.76    139.26 o
   8 -22   3       47.25      100.81    118.88 o
   9 -22   3      468.18      398.65    125.13 o
  10 -22   3      816.40      772.74    137.66 o
  11 -22   3      115.88       95.59    258.95 o
  12 -22   3      394.17      253.22    172.56 o
  13 -22   3       21.75        0.00    204.72 o
  14 -22   3     1411.47     1208.69    219.38 o
  15 -22   3        7.51        0.00    213.79 o
  16 -22   3      445.17      340.07    217.66 o
  17 -22   3       88.85        0.37    205.25 o
  -8 -21   3        2.53       13.00    232.96 o
  -7 -21   3      687.74      536.55    227.26 o
  -6 -21   3      351.93      464.83    222.99 o
  -5 -21   3       87.87       42.43    214.11 o
  -4 -21   3      207.74      178.85    229.03 o
  -3 -21   3     3107.94     2966.89    239.80 o
  -2 -21   3      179.91        0.00    210.95 o
  -1 -21   3        3.25        0.00    202.81 o
   0 -21   3     1505.07     1329.81    222.32 o
   1 -21   3      285.18      148.35    178.75 o
   2 -21   3      387.74      292.38    184.01 o
   3 -21   3        2.27       43.29    173.11 o
   4 -21   3     2907.17     2630.81    158.98 o
   5 -21   3      109.89       72.58    124.14 o
   6 -21   3     1277.70     1223.97    139.49 o
   7 -21   3      824.80      656.57    129.87 o
   8 -21   3     2143.69     2134.33    146.78 o
   9 -21   3      381.90      241.88    119.26 o
  10 -21   3      215.68      166.76    111.78 o
  11 -21   3     2994.32     3060.50    322.63 o
  12 -21   3      126.83       86.07    177.93 o
  13 -21   3      483.34      302.54    207.74 o
  14 -21   3        0.05        0.00    194.52 o
  15 -21   3      232.67       93.83    224.06 o
  16 -21   3       23.30        0.00    225.86 o
  17 -21   3      308.83      225.74    207.46 o
  -9 -20   3       48.85       34.87    236.83 o
  -8 -20   3      510.88      461.48    245.96 o
  -7 -20   3        2.37        0.00    231.61 o
  -6 -20   3      836.79      686.96    212.01 o
  -5 -20   3      115.01       73.96    205.68 o
  -4 -20   3       16.79       28.95    194.40 o
  -3 -20   3      195.88      240.76    205.98 o
  -2 -20   3      976.62      965.63    198.38 o
  -1 -20   3      596.95      701.04    191.43 o
   0 -20   3       38.55       23.73    186.07 o
   1 -20   3     3472.28     3481.29    224.66 o
   2 -20   3       53.72       30.51    169.78 o
   3 -20   3       32.14        2.62    117.32 o
   4 -20   3       70.81       42.04    121.12 o
   5 -20   3     2184.85     2351.10    148.13 o
   6 -20   3       28.97        0.00    119.81 o
   7 -20   3     3821.58     4003.35    170.86 o
   8 -20   3     3237.09     3443.29    162.95 o
   9 -20   3     2541.84     2745.07    150.84 o
  10 -20   3      220.95       82.47    117.86 o
  11 -20   3       52.70       97.42    257.99 o
  12 -20   3     3721.03     3392.63    237.07 o
  13 -20   3       22.40       48.86    201.75 o
  14 -20   3     1309.66      742.20    198.45 o
  15 -20   3       96.05        0.00    201.14 o
  16 -20   3       50.60        0.00    203.66 o
  17 -20   3      116.49       75.98    199.40 o
  18 -20   3      687.27      758.74    213.49 o
 -10 -19   3       13.73       16.78    192.86 o
  -9 -19   3     1120.48     1074.99    226.14 o
  -8 -19   3      464.74      344.39    216.56 o
  -7 -19   3      549.67      557.36    213.91 o
  -6 -19   3        8.17        0.00    218.39 o
  -5 -19   3     2190.38     2157.70    227.96 o
  -4 -19   3      342.80      314.40    203.44 o
  -3 -19   3        2.95       45.02    200.37 o
  -2 -19   3     2772.85     3116.11    239.71 o
  -1 -19   3       49.63      146.56    189.10 o
   0 -19   3      596.93      779.24    183.31 o
   1 -19   3       33.45       49.53    167.63 o
   2 -19   3     3907.42     3812.31    155.14 o
   3 -19   3       41.23       17.75    115.37 o
   4 -19   3      291.76      225.33    114.06 o
   5 -19   3      383.37      396.50    122.75 o
   6 -19   3     4347.41     4430.87    166.97 o
   7 -19   3       34.78       30.40    114.95 o
   8 -19   3     3067.48     2945.54    151.67 o
   9 -19   3     3839.33     3652.28    156.39 o
  10 -19   3     1171.58     1051.10    132.19 o
  11 -19   3      224.69        0.00    263.54 o
  12 -19   3      232.28       62.09    170.66 o
  13 -19   3     2677.44     2760.21    228.01 o
  14 -19   3        0.00        0.00    194.21 o
  15 -19   3     1670.52     1410.08    220.37 o
  16 -19   3      103.98        0.00    221.08 o
  17 -19   3       77.80       24.89    236.66 o
  18 -19   3       30.91      121.84    234.97 o
 -11 -18   3       32.31      121.34    198.71 o
 -10 -18   3     1031.77      931.36    201.38 o
  -9 -18   3        1.26        0.00    200.69 o
  -8 -18   3     1797.88     1597.45    358.34 o
  -7 -18   3        3.94        0.00    185.24 o
  -6 -18   3     1074.27      928.72    215.38 o
  -5 -18   3       41.21        0.00    201.14 o
  -4 -18   3     3761.33     4028.84    252.89 o
  -3 -18   3     1432.94     1477.68    205.57 o
  -2 -18   3      469.39      572.80    185.59 o
  -1 -18   3     5410.69     6135.22    257.87 o
   0 -18   3      298.81      304.35    172.09 o
   1 -18   3      140.76      102.46    105.13 o
   2 -18   3      795.56      716.41    117.78 o
   3 -18   3     4868.63     5161.03    279.53 o
   4 -18   3       48.42       41.21    108.21 o
   5 -18   3      250.84      256.74    116.98 o
   6 -18   3      276.17      197.30    109.00 o
   7 -18   3     8149.26     8726.38    199.37 o
   8 -18   3      228.86      267.33    109.26 o
   9 -18   3     1163.41     1168.86    128.74 o
  10 -18   3     3751.88     3540.37    125.36 o
  11 -18   3     1201.93     1027.43    249.61 o
  12 -18   3       89.94       86.60    166.76 o
  13 -18   3      355.90      350.12    186.23 o
  14 -18   3      941.26      865.95    210.02 o
  15 -18   3       28.61       48.35    191.75 o
  16 -18   3      718.91      671.91    197.23 o
  17 -18   3      198.79       88.95    201.91 o
  18 -18   3       69.92      146.08    227.81 o
  19 -18   3       79.96       15.76    244.51 o
 -12 -17   3      125.06       52.71    301.26 o
 -11 -17   3      206.43      262.16    204.72 o
 -10 -17   3       84.08       50.91    172.02 o
  -9 -17   3     1039.85      857.33    208.94 o
  -8 -17   3       37.19       30.02    192.19 o
  -7 -17   3     1936.97     2122.15    219.51 o
  -6 -17   3       29.05        0.00    188.48 o
  -5 -17   3      495.73      300.40    191.39 o
  -4 -17   3      111.97       72.11    185.47 o
  -3 -17   3     2148.80     2020.03    215.23 o
  -2 -17   3     3136.49     2937.41    219.00 o
  -1 -17   3        1.11        4.49    172.08 o
   0 -17   3     4230.68     4134.32    151.60 o
   1 -17   3      110.12      147.64    103.11 o
   2 -17   3      535.40      509.09    113.45 o
   3 -17   3      111.99      148.25    110.19 o
   4 -17   3     4043.76     3788.94    149.12 o
   5 -17   3      741.33      551.85    116.30 o
   6 -17   3      156.43      129.67    110.07 o
   7 -17   3     3457.57     3282.20    145.05 o
   8 -17   3      934.30      903.86    158.56 o
   9 -17   3      250.34      202.30    110.76 o
  10 -17   3       14.48       13.47    103.75 o
  11 -17   3     2801.66     2843.94    198.27 o
  12 -17   3       13.78        0.00    110.59 o
  13 -17   3     1342.36     1103.63    184.98 o
  14 -17   3       48.93       88.14    182.12 o
  15 -17   3     1231.28     1098.42    223.42 o
  16 -17   3        2.97       14.94    214.48 o
  17 -17   3     1294.86     1377.15    235.38 o
  18 -17   3      382.07      431.85    221.25 o
  19 -17   3        5.85       26.33    227.35 o
 -13 -16   3       40.78      134.53    345.27 o
 -12 -16   3     1249.98     1083.52    207.05 o
 -11 -16   3        0.34      189.58    206.19 o
 -10 -16   3     1091.21     1066.63    197.15 o
  -9 -16   3        6.74        0.00    181.21 o
  -8 -16   3      937.80      801.00    193.14 o
  -7 -16   3        0.11       37.06    182.84 o
  -6 -16   3     1651.93     1913.71    206.37 o
  -5 -16   3      354.79      288.45    179.76 o
  -4 -16   3       87.91      139.58    170.82 o
  -3 -16   3     1603.88     1715.08    201.14 o
  -2 -16   3     1347.58     1425.60    192.31 o
  -1 -16   3     7551.33     7296.27    264.98 o
   0 -16   3       52.65        9.13    104.05 o
   1 -16   3     6344.89     5856.11    161.48 o
   2 -16   3      111.25       56.44    100.80 o
   3 -16   3     1220.42     1221.17    118.30 o
   4 -16   3      446.51      546.56    109.77 o
   5 -16   3    15538.52    16372.38    234.00 o
   6 -16   3     3931.22     4039.90    146.39 o
   7 -16   3     2282.22     2393.51    131.10 o
   8 -16   3    12250.78    13085.12    214.25 o
   9 -16   3     2268.38     2064.83    106.74 o
  10 -16   3        0.36       38.47     98.98 o
  11 -16   3      142.38       29.99    124.15 o
  12 -16   3      118.90      100.52    110.61 o
  13 -16   3       74.14       88.49    113.53 o
  14 -16   3      876.34      832.64    147.08 o
  15 -16   3      185.23       84.96    201.99 o
  16 -16   3     4584.17     5273.14    286.89 o
  17 -16   3       23.72       80.58    186.87 o
  18 -16   3      838.02      714.85    205.00 o
  19 -16   3      422.61      444.87    217.08 o
  20 -16   3       28.98        0.00    225.63 o
 -13 -15   3      113.06      329.00    336.76 o
 -12 -15   3      172.22      154.52    177.41 o
 -11 -15   3     2188.70     2245.58    223.40 o
 -10 -15   3        4.41       66.16    181.34 o
  -9 -15   3     1255.79     1332.70    224.43 o
  -8 -15   3        3.06        0.00    167.77 o
  -7 -15   3     2630.94     2458.34    211.62 o
  -6 -15   3       43.57        0.00    164.44 o
  -5 -15   3     2595.94     2430.91    203.94 o
  -4 -15   3     1089.39     1268.45    189.83 o
  -3 -15   3       78.68       14.46    170.33 o
  -2 -15   3     7277.66     8385.90    269.01 o
  -1 -15   3     6369.22     7121.78    167.30 o
   0 -15   3     4312.58     4513.55    206.67 o
   1 -15   3     1829.72     1830.88    118.54 o
   2 -15   3     4081.50     3935.27    135.43 o
   3 -15   3        5.76        0.00     98.15 o
   4 -15   3     1655.61     1840.63    120.14 o
   5 -15   3      209.85      263.70    101.68 o
   6 -15   3    13678.87    14730.64    212.90 o
   7 -15   3     2371.74     2562.65    127.84 o
   8 -15   3     2103.10     2139.56    127.41 o
   9 -15   3    12122.68    11353.26    203.55 o
  10 -15   3     6992.52     7341.60    169.03 o
  11 -15   3     1112.98      977.45    125.13 o
  12 -15   3        3.62        0.00    113.71 o
  13 -15   3     1367.36     1470.02    133.70 o
  14 -15   3       13.64        0.00    117.08 o
  15 -15   3      867.04      805.57    145.11 o
  16 -15   3      395.79      368.23    148.92 o
  17 -15   3     2495.46     2338.13    241.75 o
  18 -15   3       10.67       53.65    205.48 o
  19 -15   3      582.96      589.76    232.49 o
  20 -15   3      280.00      426.73    327.68 o
 -14 -14   3      559.77      468.82    265.85 o
 -13 -14   3      309.03      421.06    249.17 o
 -12 -14   3      362.19      296.10    163.04 o
 -11 -14   3      678.76      716.91    176.89 o
 -10 -14   3     3507.66     3250.37    192.75 o
  -9 -14   3      237.69      118.18    161.87 o
  -8 -14   3     1382.88     1479.17    195.69 o
  -7 -14   3        6.30        5.80    163.70 o
  -6 -14   3     2302.53     2270.77    197.30 o
  -5 -14   3      141.19      106.59    160.77 o
  -4 -14   3      545.73      371.61    172.10 o
  -3 -14   3     4499.92     4732.18    226.47 o
  -2 -14   3       16.67       65.25     87.58 o
  -1 -14   3    14458.68    13367.72    199.96 o
   0 -14   3     2380.27     2553.06    120.22 o
   1 -14   3     1823.31     1646.38    111.39 o
   2 -14   3      956.17      874.16    101.44 o
   3 -14   3     8434.73     8728.75    167.74 o
   4 -14   3      153.13      135.07     93.50 o
   5 -14   3      256.45      316.53    102.98 o
   6 -14   3     1843.82     1902.13    114.99 o
   7 -14   3     4036.57     4361.13    137.33 o
   8 -14   3      355.57      336.04     97.82 o
   9 -14   3     3598.53     3461.55    110.97 o
  10 -14   3    11419.81    11259.58    251.93 o
  11 -14   3      398.00      245.56    113.37 o
  12 -14   3       55.71       14.97    115.81 o
  13 -14   3       56.84        7.45    111.55 o
  14 -14   3     3632.79     4099.59    173.97 o
  15 -14   3        5.69       42.62    134.93 o
  16 -14   3     2637.23     2696.59    182.19 o
  17 -14   3     1172.83     1012.03    159.50 o
  18 -14   3     1195.94     1339.43    260.04 o
  19 -14   3      158.06      167.49    228.71 o
  20 -14   3      220.38      336.13    332.03 o
 -15 -13   3        0.23        0.00    244.71 o
 -14 -13   3      155.42      183.89    240.07 o
 -13 -13   3     1355.75     1501.29    261.01 o
 -12 -13   3       50.22      156.40    161.53 o
 -11 -13   3      199.86      205.83    153.15 o
 -10 -13   3      130.78       96.59    150.68 o
  -9 -13   3     3078.88     2983.48    187.01 o
  -8 -13   3       65.40      109.62    139.29 o
  -7 -13   3     3984.24     3981.44    187.80 o
  -6 -13   3     1929.81     2051.63    188.56 o
  -5 -13   3      668.69      572.44    163.36 o
  -4 -13   3     1668.41     2081.20    189.12 o
  -3 -13   3      297.75      426.95     89.01 o
  -2 -13   3     1615.30     1576.14    101.16 o
  -1 -13   3       73.64       36.18     82.49 o
   0 -13   3    10163.25    10605.68    221.69 o
   1 -13   3        6.18       11.70     86.97 o
   2 -13   3     5814.38     6280.46    145.69 o
   3 -13   3      548.62      402.45     90.06 o
   4 -13   3    22622.87    21961.68    230.48 o
   5 -13   3     2095.66     1897.49    109.20 o
   6 -13   3      232.18      233.16     90.05 o
   7 -13   3     1798.85     1861.73    106.20 o
   8 -13   3     5337.17     5650.61    141.34 o
   9 -13   3     1990.36     1749.92    106.37 o
  10 -13   3     5540.48     4955.68    138.28 o
  11 -13   3     7662.90     7755.52    190.26 o
  12 -13   3       17.57        0.00    114.10 o
  13 -13   3      554.25      398.99    121.43 o
  14 -13   3        1.73       14.80    119.05 o
  15 -13   3     3501.99     3295.88    167.86 o
  16 -13   3       54.71       51.21    138.50 o
  17 -13   3     2848.68     2736.41    190.83 o
  18 -13   3      950.87      875.75    173.41 o
  19 -13   3      102.48      159.46    193.07 o
  20 -13   3      131.72       31.74    318.15 o
 -15 -12   3      318.02      216.44    258.28 o
 -14 -12   3       74.89       31.80    226.74 o
 -13 -12   3      827.61     1095.41    245.58 o
 -12 -12   3     2430.62     2243.58    186.00 o
 -11 -12   3        7.93        0.00    140.95 o
 -10 -12   3      164.36      168.28    148.24 o
  -9 -12   3        5.44        0.00    138.87 o
  -8 -12   3     5205.46     5474.17    202.02 o
  -7 -12   3       21.99       91.54    133.10 o
  -6 -12   3    13579.05    13694.65    255.11 o
  -5 -12   3     8379.50     8828.75    255.13 o
  -4 -12   3     5131.91     4491.91    291.86 o
  -3 -12   3      337.01      172.82     82.97 o
  -2 -12   3    12227.94    11775.95    185.34 o
  -1 -12   3     6070.60     5863.70    133.50 o
   0 -12   3     2587.94     2870.25    106.50 o
   1 -12   3    27935.74    27453.76    239.92 o
   2 -12   3     2397.22     2278.04    104.40 o
   3 -12   3       12.73       12.82     77.84 o
   4 -12   3      237.03      390.98     83.51 o
   5 -12   3    41155.30    41065.56    290.52 o
   6 -12   3     1678.68     1516.33     96.10 o
   7 -12   3        8.62       16.32     79.39 o
   8 -12   3     2768.71     2965.63     95.92 o
   9 -12   3       39.70       43.55     82.65 o
  10 -12   3     1065.39      882.14     86.40 o
  11 -12   3     2648.15     2488.50    140.49 o
  12 -12   3     6213.95     7073.64    188.44 o
  13 -12   3        6.05        0.00    124.60 o
  14 -12   3      836.96      934.57    134.11 o
  15 -12   3       81.05      156.45    130.80 o
  16 -12   3     3988.61     4157.85    190.17 o
  17 -12   3       20.61       41.01    150.88 o
  18 -12   3     1549.95     1638.18    208.80 o
  19 -12   3      515.87      633.19    192.50 o
  20 -12   3       51.89       99.86    197.59 o
  21 -12   3      272.84       31.38    291.29 o
 -16 -11   3       71.29        0.00    250.88 o
 -15 -11   3     1094.88     1065.15    288.17 o
 -14 -11   3      707.47      646.53    230.99 o
 -13 -11   3       96.93        0.00    216.28 o
 -12 -11   3     1722.85     1541.28    169.15 o
 -11 -11   3     3568.30     3335.39    183.34 o
 -10 -11   3        4.70        0.00    142.00 o
  -9 -11   3       57.98       24.75    131.67 o
  -8 -11   3       23.80       93.74    135.75 o
  -7 -11   3     1326.53     1363.51    145.10 o
  -6 -11   3       27.36       61.00    132.50 o
  -5 -11   3    17450.46    17292.22    196.67 o
  -4 -11   3     9276.96     8079.40    188.14 o
  -3 -11   3        4.32        0.00     77.62 o
  -2 -11   3     4111.82     4140.59    110.21 o
  -1 -11   3     3339.63     3300.17    103.87 o
   0 -11   3     9052.49     9337.24    144.25 o
   1 -11   3     2112.16     2367.60     96.57 o
   2 -11   3    35450.85    36198.11    313.47 o
   3 -11   3     1508.79     1465.06     88.27 o
   4 -11   3      285.43      328.75     77.83 o
   5 -11   3     6364.80     6737.82    130.94 o
   6 -11   3     3439.68     3606.19    145.22 o
   7 -11   3      123.98      209.57     79.04 o
   8 -11   3       45.74      180.03     80.25 o
   9 -11   3     5571.77     4747.99    108.66 o
  10 -11   3      711.32      654.87     78.08 o
  11 -11   3      681.23      548.35    120.56 o
  12 -11   3       86.78       44.98    121.97 o
  13 -11   3    10729.73     9982.95    221.75 o
  14 -11   3        3.34      101.63    128.95 o
  15 -11   3      364.52      276.98    128.36 o
  16 -11   3      373.03      311.25    136.34 o
  17 -11   3      692.66      635.41    145.73 o
  18 -11   3        2.92        0.00    165.13 o
  19 -11   3      745.00      561.53    179.86 o
  20 -11   3      814.54      648.34    210.40 o
  21 -11   3        0.73        0.00    223.19 o
 -16 -10   3        1.74        0.00    255.97 o
 -15 -10   3      148.50      283.57    258.81 o
 -14 -10   3     1921.28     1765.64    263.12 o
 -13 -10   3       33.48      122.98    212.07 o
 -12 -10   3      114.59       46.73    134.17 o
 -11 -10   3       88.30       38.15    137.30 o
 -10 -10   3     3636.82     3396.73    175.04 o
  -9 -10   3       53.33       91.82    130.99 o
  -8 -10   3      297.99      441.46    137.11 o
  -7 -10   3     6565.54     6348.44    191.62 o
  -6 -10   3      502.86      400.16    132.34 o
  -5 -10   3     2283.97     2415.91    164.73 o
  -4 -10   3     8169.31     7572.98    138.83 o
  -3 -10   3     6640.01     6796.45    148.35 o
  -2 -10   3      178.07      238.11     60.62 o
  -1 -10   3      289.32       95.80     68.51 o
   0 -10   3       76.90      140.41     87.52 o
   1 -10   3    19938.89    20654.91    345.16 o
   2 -10   3       48.83       25.04     68.43 o
   3 -10   3    52976.36    51492.33    345.91 o
   4 -10   3      106.08      100.10     69.45 o
   5 -10   3     3312.81     3713.53     99.46 o
   6 -10   3     3779.75     3545.25    100.67 o
   7 -10   3      690.15      575.00     65.11 o
   8 -10   3     3257.35     2915.98     99.18 o
   9 -10   3     2501.18     2083.99     86.29 o
  10 -10   3     9169.19     9066.51    142.52 o
  11 -10   3     1567.81     1573.07    128.54 o
  12 -10   3      133.73      242.55    129.49 o
  13 -10   3      184.62      111.02    129.71 o
  14 -10   3    16178.46    16504.32    335.28 o
  15 -10   3        6.20       76.84    128.13 o
  16 -10   3      937.91      917.24    149.76 o
  17 -10   3      224.46      167.82    177.99 o
  18 -10   3      769.94      717.04    199.53 o
  19 -10   3       35.32       96.88    191.84 o
  20 -10   3      938.76      882.80    213.18 o
  21 -10   3      171.05        0.00    238.18 o
 -17  -9   3      262.62      100.53    280.31 o
 -16  -9   3     1223.83     1054.83    261.71 o
 -15  -9   3        3.86       32.51    245.23 o
 -14  -9   3      781.13      932.28    241.11 o
 -13  -9   3     2748.09     2885.52    182.00 o
 -12  -9   3       57.91       27.32    129.90 o
 -11  -9   3       12.30        0.00    124.23 o
 -10  -9   3       35.10        0.00    132.32 o
  -9  -9   3    11342.25    11944.64    239.69 o
  -8  -9   3       13.80        0.00    127.44 o
  -7  -9   3     5078.10     5204.43    176.28 o
  -6  -9   3     6535.93     6924.17    181.59 o
  -5  -9   3     2681.32     2149.49    204.12 o
  -4  -9   3     4655.91     4579.81    101.32 o
  -3  -9   3    24542.51    24795.38    269.79 o
  -1  -9   3     4784.86     4617.96     99.79 o
   0  -9   3    11871.10    10616.62    134.40 o
   1  -9   3     2887.90     2570.77     84.63 o
   2  -9   3    18204.27    16717.03    244.72 o
   3  -9   3     1986.45     1742.70     80.24 o
   4  -9   3    64437.62    65210.00    308.65 o
   5  -9   3      874.70      950.22     71.79 o
   6  -9   3       14.56        0.00     63.21 o
   7  -9   3      169.92      171.15     56.18 o
   8  -9   3     9576.63     8422.33    117.58 o
   9  -9   3       31.74       16.90     63.21 o
  10  -9   3     1756.71     1564.48     77.43 o
  11  -9   3    15032.40    15126.31    231.38 o
  12  -9   3      765.28      950.47    134.53 o
  13  -9   3     2794.86     3007.44    161.62 o
  14  -9   3       10.51       51.79    131.09 o
  15  -9   3     1695.49     1886.10    151.98 o
  16  -9   3        9.37        0.00    148.65 o
  17  -9   3      223.85      174.12    158.10 o
  18  -9   3      785.83      863.81    193.35 o
  19  -9   3      473.50      322.41    195.73 o
  20  -9   3      352.04      249.65    203.15 o
  21  -9   3       77.02       10.30    224.66 o
 -17  -8   3      111.66        0.00    264.08 o
 -16  -8   3      638.08      316.71    226.33 o
 -15  -8   3     2794.80     2923.25    295.55 o
 -14  -8   3      346.10      312.64    217.59 o
 -13  -8   3      672.58      729.45    147.51 o
 -12  -8   3     2798.66     2717.68    167.00 o
 -11  -8   3      397.20      249.50    124.89 o
 -10  -8   3     4095.09     3656.53    168.51 o
  -9  -8   3      450.78      433.20    131.37 o
  -8  -8   3    12885.45    13641.81    234.86 o
  -7  -8   3       92.74        0.86    118.29 o
  -6  -8   3     8969.98     8791.36    177.72 o
  -5  -8   3     7635.66     7018.34    162.84 o
  -4  -8   3     3326.39     3034.70    159.66 o
  -3  -8   3     7552.46     6925.68    110.93 o
  -2  -8   3    21820.83    21868.98    170.84 o
  -1  -8   3    14795.39    14294.31    186.43 o
   0  -8   3     3280.58     3462.79     83.47 o
   1  -8   3    57616.46    56572.46    403.27 o
   2  -8   3      184.11      158.80     58.15 o
   3  -8   3      565.95      700.84     64.23 o
   4  -8   3      522.46      569.24     71.99 o
   5  -8   3    22920.60    23010.28    180.14 o
   6  -8   3     1976.94     1738.02     74.46 o
   8  -8   3     3526.08     3580.16     82.77 o
   9  -8   3     1244.80     1207.47     64.67 o
  10  -8   3     2950.95     2826.99    115.49 o
  11  -8   3       35.53       42.69    109.45 o
  12  -8   3    29072.83    29486.09    318.96 o
  13  -8   3        0.72       16.86    123.00 o
  14  -8   3     7135.65     6796.86    329.29 o
  15  -8   3        9.56        3.83    154.88 o
  16  -8   3      846.65      672.18    172.83 o
  17  -8   3        3.58        0.00    176.82 o
  18  -8   3     1092.98      870.29    200.38 o
  19  -8   3      994.35      715.30    212.61 o
  20  -8   3      203.82      104.58    229.75 o
  21  -8   3        3.82        9.61    209.63 o
 -18  -7   3      693.77      553.08    265.72 o
 -17  -7   3        5.33       15.18    240.50 o
 -16  -7   3      199.57       64.01    233.17 o
 -15  -7   3     1302.83     1411.78    263.49 o
 -14  -7   3      931.65      690.90    216.66 o
 -13  -7   3      798.25      628.33    137.74 o
 -12  -7   3       38.86        0.00    121.69 o
 -11  -7   3     4113.72     4247.66    174.21 o
 -10  -7   3      938.85      947.35    131.48 o
  -9  -7   3    11699.81    11792.61    223.07 o
  -8  -7   3     1467.85     1488.58     90.28 o
  -7  -7   3     1165.16     1422.05     79.14 o
  -6  -7   3        8.39       10.46     54.90 o
  -5  -7   3    25145.98    24624.46    324.15 o
  -4  -7   3    19197.97    16764.59    201.72 o
  -3  -7   3     4701.90     4651.85     83.47 o
  -2  -7   3    24987.67    26017.49    168.46 o
  -1  -7   3     1630.42     1592.98     82.24 o
   0  -7   3    58188.56    54108.14    235.16 o
   1  -7   3     2990.29     2579.10     77.28 o
   3  -7   3      260.17      344.95     58.05 o
   5  -7   3     4180.10     4163.24     86.54 o
   6  -7   3    56668.45    53025.72    224.22 o
   7  -7   3      871.15     1113.53     59.17 o
   8  -7   3      590.16      628.97     52.54 o
   9  -7   3     8881.26     8748.49    268.91 o
  10  -7   3     8273.78     8354.57    206.82 o
  11  -7   3    15296.99    15125.60    306.53 o
  12  -7   3      859.25     1134.66    134.17 o
  13  -7   3    10107.72     9851.98    215.82 o
  14  -7   3       53.04       35.50    154.30 o
  15  -7   3      797.11      552.61    210.72 o
  16  -7   3      275.30      338.99    175.07 o
  17  -7   3      787.13      830.72    182.11 o
  18  -7   3       47.52        0.00    204.38 o
  19  -7   3     1033.39      801.43    227.45 o
  20  -7   3     1201.16     1179.06    252.78 o
  21  -7   3      405.85      180.59    233.80 o
 -18  -6   3      234.96      184.58    255.96 o
 -17  -6   3     1405.38     1247.70    255.71 o
 -16  -6   3       19.73       20.88    230.63 o
 -15  -6   3      807.93      657.13    233.91 o
 -14  -6   3     2073.89     1828.81    236.97 o
 -13  -6   3      990.18      905.31    138.42 o
 -12  -6   3      917.25      901.14    133.60 o
 -11  -6   3       34.79      107.68    114.21 o
 -10  -6   3     4386.50     4541.53    179.09 o
  -9  -6   3      303.85      257.53     76.95 o
  -8  -6   3     7831.97     7262.27    124.28 o
  -7  -6   3      390.02      369.23     66.41 o
  -6  -6   3    18508.57    16873.26    147.91 o
  -5  -6   3      141.94       35.97     43.96 o
  -4  -6   3    59040.62    56428.50    327.73 o
  -3  -6   3    35036.34    36556.72    328.22 o
  -2  -6   3      319.71      268.41     41.17 o
  -1  -6   3     5369.80     6202.22    104.41 o
   0  -6   3    14686.51    12727.04    128.69 o
   4  -6   3     1705.15     1870.62     60.17 o
   5  -6   3     5417.88     4536.34     73.50 o
   6  -6   3    15030.55    13604.88    112.06 o
   7  -6   3     7689.51     7653.27     88.76 o
   8  -6   3     2268.16     2320.31     75.53 o
   9  -6   3     2364.84     2058.78     65.09 o
  10  -6   3    31249.13    32766.45    296.92 o
  11  -6   3     6789.22     7228.51    178.75 o
  12  -6   3       10.60       88.98    117.67 o
  13  -6   3      109.32       54.82    148.06 o
  14  -6   3     2593.13     2765.75    193.00 o
  15  -6   3       14.37        0.00    157.18 o
  16  -6   3     2636.83     2656.84    210.93 o
  17  -6   3      959.80      845.40    200.65 o
  18  -6   3      243.39      172.22    200.58 o
  19  -6   3       70.84        0.00    220.25 o
  20  -6   3      898.58      727.25    230.76 o
  21  -6   3     1473.61     1504.02    279.39 o
 -19  -5   3       10.30        5.81    222.72 o
 -18  -5   3        7.11        0.00    221.19 o
 -17  -5   3      129.47       28.41    217.97 o
 -16  -5   3     2955.38     2962.29    271.91 o
 -15  -5   3      315.51       18.76    342.96 o
 -14  -5   3      102.72        0.00    315.03 o
 -13  -5   3     5241.20     5091.19    208.07 o
 -12  -5   3     1296.25     1158.87    145.51 o
 -11  -5   3     1420.13     1295.69    118.89 o
 -10  -5   3     1523.51     1337.34    110.38 o
  -9  -5   3     4475.80     4860.74    152.18 o
  -8  -5   3      665.32      593.23     78.31 o
  -7  -5   3    12530.02    12843.86    138.06 o
  -6  -5   3     1256.61     1191.65     61.22 o
  -5  -5   3      451.37      234.96     44.15 o
  -4  -5   3     7828.20     6425.65    161.01 o
  -3  -5   3    25527.67    26446.22    449.16 o
  -2  -5   3    58747.96    59356.74    324.02 o
  -1  -5   3     3856.00     3387.29     55.51 o
   3  -5   3       35.15        5.72     46.49 o
   4  -5   3    43396.51    42985.63    171.44 o
   5  -5   3     7541.06     6809.98     76.38 o
   6  -5   3      546.35      692.01     53.64 o
   7  -5   3     3533.07     2978.36    113.06 o
   8  -5   3    10815.75    10716.38    173.74 o
   9  -5   3      319.96      259.06     39.38 o
  10  -5   3     1755.35     1774.75    124.73 o
  11  -5   3    28146.43    29864.18    627.45 o
  12  -5   3       29.92      116.81    142.95 o
  13  -5   3      354.27      287.87    152.60 o
  14  -5   3        1.87        0.00    162.03 o
  15  -5   3     2658.17     2238.77    194.67 o
  16  -5   3      196.60       80.91    170.06 o
  17  -5   3      823.34      581.59    203.01 o
  18  -5   3      849.75      817.30    216.54 o
  19  -5   3      278.50      221.29    216.16 o
  20  -5   3      113.32       55.29    244.55 o
  21  -5   3      346.76      288.87    249.59 o
 -19  -4   3     1309.11     1761.28    302.73 o
 -18  -4   3       45.40      101.15    249.34 o
 -17  -4   3       65.47       62.70    369.28 o
 -16  -4   3      270.01      177.69    342.78 o
 -15  -4   3      850.11     1032.10    339.62 o
 -14  -4   3      402.70      241.99    297.03 o
 -13  -4   3       14.63        0.23    119.73 o
 -12  -4   3     7168.57     6892.39    162.16 o
 -11  -4   3       86.72      110.38     90.63 o
 -10  -4   3    11504.51    10993.80    174.50 o
  -9  -4   3     1132.99     1220.70     89.79 o
  -8  -4   3    27556.80    28707.46    489.76 o
  -7  -4   3        1.68        0.00     57.37 o
  -6  -4   3       82.67      104.99     50.47 o
  -5  -4   3     3936.20     3300.74     90.75 o
  -4  -4   3      993.35     1075.03     41.83 o
  -3  -4   3     1413.31     1312.02     83.52 o
  -2  -4   3    23037.13    23802.60    209.27 o
   2  -4   3      271.76      394.69     49.68 o
   4  -4   3     1536.48     1450.59     44.08 o
   5  -4   3   119196.95   114159.16    724.53 o
   6  -4   3    22572.92    19807.01    323.15 o
   7  -4   3     9143.04     9346.79    231.33 o
   8  -4   3    18687.50    18963.13    206.80 o
   9  -4   3     6443.21     6231.56    149.38 o
  10  -4   3     2493.21     2978.28    161.52 o
  11  -4   3     1421.52     1474.27    151.89 o
  12  -4   3     4127.14     4128.71    193.55 o
  13  -4   3      106.13       51.25    142.57 o
  14  -4   3      852.66      732.70    166.88 o
  15  -4   3       18.73       20.16    174.59 o
  16  -4   3     4678.29     5054.75    259.60 o
  17  -4   3       16.34        0.00    184.97 o
  18  -4   3      700.76      585.23    206.65 o
  19  -4   3      589.04      421.67    213.97 o
  20  -4   3       53.14        0.00    210.43 o
  21  -4   3       29.70      255.04    233.96 o
 -19  -3   3       82.89      158.12    360.05 o
 -18  -3   3     3012.58     3633.45    406.70 o
 -17  -3   3      477.37      702.51    317.20 o
 -16  -3   3      139.23        0.00    290.51 o
 -15  -3   3      995.64     1004.27    304.14 o
 -14  -3   3     1313.73      925.19    296.93 o
 -13  -3   3      174.15       30.49     97.43 o
 -12  -3   3      329.34      221.30     93.37 o
 -11  -3   3     7317.12     6938.51    154.76 o
 -10  -3   3      195.12       40.66     82.31 o
  -9  -3   3     7396.76     7231.87    136.99 o
  -8  -3   3     1095.04     1189.53     78.33 o
  -7  -3   3    13881.73    14817.79    154.16 o
  -6  -3   3      733.84      628.98     54.53 o
  -5  -3   3     1572.54     1373.80    113.04 o
  -4  -3   3    22876.71    21409.58    179.71 o
  -3  -3   3    18834.80    21086.76    286.60 o
   1  -3   3      232.13       94.07     30.19 o
   3  -3   3      109.02       20.83     52.89 o
   4  -3   3     7379.59     7680.93    109.65 o
   5  -3   3    12939.80    13065.82    217.92 o
   6  -3   3   139472.03   133612.09    465.44 o
   7  -3   3    32391.39    31849.61   1240.26 o
   8  -3   3     3704.16     3828.60    143.26 o
   9  -3   3    13409.72    13495.79    248.57 o
  10  -3   3     7366.60     8346.02    246.18 o
  11  -3   3      133.62      148.72    129.61 o
  12  -3   3       53.21        0.00    137.55 o
  13  -3   3      328.12      293.86    155.24 o
  14  -3   3       29.90        0.00    167.55 o
  15  -3   3      780.64      679.24    182.20 o
  16  -3   3      952.04     1145.43    207.99 o
  17  -3   3     4173.20     4276.42    414.56 o
  18  -3   3        0.57        0.00    206.15 o
  19  -3   3      480.83      244.87    222.47 o
  20  -3   3      456.38      283.51    230.67 o
 -20  -2   3        8.76        0.00    334.88 o
 -19  -2   3       28.43        0.00    358.70 o
 -18  -2   3       76.04      254.69    361.54 o
 -17  -2   3     2218.12     2559.93    395.69 o
 -16  -2   3      540.24      706.85    331.88 o
 -15  -2   3       71.47        0.00    299.87 o
 -14  -2   3     1505.69     1729.23    168.94 o
 -13  -2   3     1745.08     1271.76    107.76 o
 -12  -2   3      170.08      159.63     92.60 o
 -11  -2   3     1045.73     1248.49    100.40 o
 -10  -2   3    17107.56    18120.15    280.34 o
  -9  -2   3      579.10      557.85     77.39 o
  -8  -2   3    21613.45    22161.22    197.68 o
  -7  -2   3     1266.97     1295.27     70.00 o
  -6  -2   3    14392.51    13654.80    124.00 o
  -5  -2   3      120.23      121.76     37.07 o
  -4  -2   3    29420.77    27617.78    232.24 o
  -3  -2   3    24460.47    28132.69    140.52 o
  -1  -2   3   100403.59   100191.63    864.87 o
   2  -2   3      430.80      593.85     36.70 o
   3  -2   3     2404.95     2778.04     86.40 o
   4  -2   3       55.56      103.01     64.07 o
   5  -2   3     1244.49     1975.34    105.81 o
   6  -2   3    14967.48    14934.08    196.62 o
   7  -2   3    51248.87    50435.80    543.22 o
   8  -2   3     3868.09     4297.13    149.54 o
   9  -2   3     3303.51     3222.75    301.74 o
  10  -2   3    28345.09    29172.55    347.11 o
  11  -2   3     1529.66     1372.70    230.42 o
  12  -2   3       35.71        0.00    157.57 o
  13  -2   3       86.96        0.00    154.74 o
  14  -2   3     1346.42     1540.93    186.42 o
  15  -2   3       22.45       65.15    171.81 o
  16  -2   3     3475.30     3679.30    252.15 o
  17  -2   3     1965.70     2214.36    238.73 o
  18  -2   3      913.93      931.57    220.24 o
  19  -2   3      170.41       10.00    211.92 o
  20  -2   3      360.82      185.78    226.58 o
 -20  -1   3      593.73      379.83    363.15 o
 -19  -1   3       36.04        0.00    362.86 o
 -18  -1   3       20.80      353.99    325.41 o
 -17  -1   3      278.20       33.15    285.77 o
 -16  -1   3     2508.73     2621.01    348.56 o
 -15  -1   3        7.03        0.00    156.90 o
 -14  -1   3       55.78       25.53    131.38 o
 -13  -1   3     3909.29     4123.64    137.00 o
 -12  -1   3      152.72      201.18     92.26 o
 -11  -1   3        8.85       35.38     86.04 o
 -10  -1   3     1487.65     1643.75     98.34 o
  -9  -1   3    37890.75    40991.10    238.09 o
  -8  -1   3      498.87      386.34     57.91 o
  -7  -1   3     2108.95     2162.83     65.07 o
  -6  -1   3     2485.23     2582.06     81.76 o
  -5  -1   3      129.35      194.11     50.20 o
  -4  -1   3     1452.52     1320.38     70.12 o
   2  -1   3   198689.53   203802.75   5008.94 o
   3  -1   3       83.86      238.79     65.22 o
   4  -1   3    26388.70    26419.61    334.28 o
   5  -1   3     9153.08     8497.30    189.21 o
   6  -1   3     9578.24    10757.58    177.81 o
   7  -1   3      114.16      226.83    100.00 o
   8  -1   3    11294.11    10913.86    395.70 o
   9  -1   3     2216.83     2033.55    153.68 o
  10  -1   3     6768.34     7153.59    276.74 o
  11  -1   3    20252.13    21025.89    328.69 o
  12  -1   3       65.24        0.00    156.74 o
  13  -1   3     3518.10     3003.75    198.86 o
  14  -1   3       94.02       54.37    172.40 o
  15  -1   3     7917.18     7802.40    279.50 o
  16  -1   3       85.67      169.43    207.11 o
  17  -1   3     1847.82     1868.02    313.71 o
  18  -1   3     1197.74     1057.82    235.14 o
  19  -1   3      311.25      304.36    245.98 o
  20  -1   3       11.98      147.04    249.64 o
 -20   0   3        1.72       92.68    378.22 o
 -19   0   3     1133.03     1118.13    336.34 o
 -18   0   3      530.12      316.15    327.55 o
 -17   0   3       53.28        0.00    316.47 o
 -16   0   3      745.00      516.99    168.86 o
 -15   0   3     1942.39     2054.05    180.69 o
 -14   0   3       33.87        6.47    133.43 o
 -13   0   3     1075.96     1028.72    101.89 o
 -12   0   3     6754.91     7151.09    158.60 o
 -11   0   3       99.10       94.45     73.16 o
 -10   0   3      780.73      829.97     75.74 o
  -9   0   3        1.60       44.02     61.70 o
  -8   0   3    82556.76    80800.33    383.20 o
  -7   0   3     1491.37     1497.22     74.27 o
  -6   0   3     7910.79     7635.37    107.61 o
  -5   0   3      512.73      465.25     51.89 o
  -3   0   3     2755.43     2668.53     85.81 o
   1   0   3     1896.69     1397.08     50.63 o
   4   0   3     4280.59     4730.90     88.25 o
   5   0   3   101467.45   100762.86   1485.63 o
   6   0   3     8974.90     8082.45    173.04 o
   7   0   3    10007.85    10895.87    174.25 o
   8   0   3     3880.65     4047.85    182.37 o
   9   0   3     1216.71     1283.50     56.01 o
  10   0   3     6681.07     6567.44    122.90 o
  11   0   3      712.76      718.22    162.07 o
  12   0   3     6768.03     6472.91    235.88 o
  13   0   3        2.68       62.28    171.58 o
  14   0   3       81.95        8.35    176.59 o
  15   0   3      288.48      244.46    183.06 o
  16   0   3     3261.94     3520.35    271.84 o
  17   0   3       87.60      110.47    200.74 o
  18   0   3      386.45      320.52    226.53 o
  19   0   3     1388.50     1501.69    251.32 o
  20   0   3        3.85        0.00    300.75 o
 -20   1   3      507.33      530.63    353.75 o
 -19   1   3        1.80       54.24    320.84 o
 -18   1   3     2277.37     1958.85    366.78 o
 -17   1   3      691.39      563.71    169.33 o
 -16   1   3      295.61      284.25    173.13 o
 -15   1   3     2633.38     2756.41    189.42 o
 -14   1   3     2996.89     3026.92    186.14 o
 -13   1   3       82.98       19.29     90.31 o
 -12   1   3     2228.16     2396.09    100.27 o
 -11   1   3     6158.04     6027.74    169.05 o
 -10   1   3       79.32       21.38     67.63 o
  -9   1   3      618.62      782.91     82.25 o
  -8   1   3     4307.90     3792.05    101.64 o
  -7   1   3    46036.22    47722.54    258.58 o
  -6   1   3      244.10      341.57     54.02 o
  -5   1   3      111.33      198.33     59.38 o
  -4   1   3      821.88      858.28     56.40 o
  -3   1   3    22595.51    25052.79    258.26 o
   1   1   3     3043.12     2946.35     51.43 o
   3   1   3     5921.52     5870.91    101.27 o
   4   1   3    65504.36    63524.38    492.59 o
   5   1   3     7287.86     7025.82     99.69 o
   6   1   3    17508.97    17407.82    132.18 o
   7   1   3    29301.42    29477.78    293.10 o
   8   1   3     2648.86     2765.32    113.15 o
   9   1   3     2843.55     2530.60     77.67 o
  10   1   3       26.90        0.00     52.30 o
  11   1   3     2919.26     2956.55    187.70 o
  12   1   3       13.34       30.32    153.11 o
  13   1   3    12852.79    12675.21    442.82 o
  14   1   3      117.52      114.26    169.66 o
  15   1   3      235.21      156.51    192.49 o
  16   1   3       23.15       90.78    201.15 o
  17   1   3     1475.20     1574.53    281.81 o
  18   1   3       79.92       22.45    214.03 o
  19   1   3      582.68      429.72    362.56 o
  20   1   3      338.45      147.75    378.37 o
 -20   2   3        4.46        0.00    279.42 o
 -19   2   3      417.70       83.27    331.56 o
 -18   2   3      103.59      141.64    177.77 o
 -17   2   3      658.89      645.67    166.05 o
 -16   2   3      592.89      391.04    163.19 o
 -15   2   3      446.05      359.20    155.30 o
 -14   2   3     8034.25     8580.38    251.69 o
 -13   2   3     2515.59     2432.78    107.79 o
 -12   2   3      384.27      398.68     81.36 o
 -11   2   3       23.39        0.00     73.05 o
 -10   2   3    30678.52    31232.26    270.57 o
  -9   2   3      274.59      356.51     76.75 o
  -8   2   3     8245.66     7798.56    125.80 o
  -7   2   3      797.40      735.90     62.41 o
  -6   2   3     3814.29     3780.94     83.59 o
  -4   2   3    18861.04    20311.23    133.96 o
  -3   2   3    43000.97    47643.79    176.59 o
   0   2   3     5980.47     5857.05    128.27 o
   2   2   3      238.93      189.21     48.63 o
   3   2   3   109175.95   105098.20   1128.60 o
   4   2   3       80.82      135.35     58.88 o
   5   2   3     4006.29     4035.83     66.09 o
   6   2   3      318.53      359.76     51.19 o
   7   2   3    31022.88    31569.08    205.66 o
   8   2   3     7874.63     7988.21    155.81 o
   9   2   3      102.26      133.82     56.58 o
  10   2   3     1903.48     1932.45    118.05 o
  11   2   3      724.08      572.31    164.42 o
  12   2   3      213.11       90.05    157.12 o
  13   2   3      133.73      300.10    177.83 o
  14   2   3    11511.43    12458.88    323.48 o
  15   2   3      175.17      238.57    190.72 o
  16   2   3       46.08        8.85    186.06 o
  17   2   3      242.50      316.15    208.73 o
  18   2   3      459.47      244.74    354.32 o
  19   2   3        9.95        0.00    402.44 o
 -21   3   3        1.30       78.59    360.00 o
 -20   3   3     1329.33     1326.02    324.43 o
 -19   3   3      105.80       86.02    200.97 o
 -18   3   3        8.88       34.92    168.55 o
 -17   3   3      105.97      213.34    157.12 o
 -16   3   3     3477.36     3878.22    216.05 o
 -15   3   3      473.05      448.75    132.32 o
 -14   3   3     2801.89     2653.44    115.46 o
 -13   3   3    10908.06    12287.74    218.88 o
 -12   3   3       31.51        0.00     79.36 o
 -11   3   3     5153.39     5078.18    175.97 o
 -10   3   3     1103.14     1008.61     91.12 o
  -9   3   3    84767.99    88612.07    394.38 o
  -8   3   3      626.87      647.47     68.34 o
  -7   3   3      258.89      181.82     57.57 o
  -6   3   3     1119.87     1397.98     64.33 o
  -5   3   3     6508.33     7394.01     84.26 o
  -4   3   3    33504.30    33114.64    145.51 o
  -3   3   3    20846.55    24092.68    161.49 o
  -2   3   3      196.13      505.56     80.13 o
  -1   3   3      462.55      228.70     70.18 o
   1   3   3     1169.40     1629.06     97.80 o
   2   3   3    96096.83    96749.69    676.08 o
   3   3   3     4687.03     5208.35    103.83 o
   4   3   3     2731.31     2866.12     99.86 o
   5   3   3     4445.09     4478.34     97.70 o
   6   3   3    11277.71    11332.43    114.99 o
   7   3   3     1851.98     1972.30     78.10 o
   8   3   3     5887.53     6093.90    150.78 o
   9   3   3      278.34      266.50     68.51 o
  10   3   3      260.21       79.82     66.97 o
  11   3   3    14886.91    14896.32    306.00 o
  12   3   3      735.38      575.32    166.15 o
  13   3   3      149.56      249.74    224.98 o
  14   3   3      168.20      337.96    189.39 o
  15   3   3     3714.41     4057.33    248.93 o
  16   3   3       71.13       65.03    204.19 o
  17   3   3       68.47       48.26    307.55 o
  18   3   3      894.49      426.92    405.02 o
  19   3   3      152.99      226.35    355.85 o
 -21   4   3      603.42      592.22    361.17 o
 -20   4   3        0.48      102.06    206.06 o
 -19   4   3      801.99      531.11    177.86 o
 -18   4   3      173.85       34.58    177.02 o
 -17   4   3      392.29      232.13    160.30 o
 -16   4   3     1156.69     1137.82    143.79 o
 -15   4   3     5513.28     5789.02    186.38 o
 -14   4   3      191.63      142.65     77.55 o
 -13   4   3     1675.03     1515.20     86.78 o
 -12   4   3     1557.26     1825.66     82.30 o
 -11   4   3      644.87      534.72     72.62 o
 -10   4   3    18255.39    19273.51    240.42 o
  -9   4   3       13.30       44.80     58.07 o
  -8   4   3    29681.00    28904.27    230.43 o
  -7   4   3      373.40      540.85     53.23 o
  -6   4   3    24304.18    27703.26    168.43 o
  -4   4   3    32198.68    30211.22    150.63 o
  -3   4   3     3168.79     2900.02    136.70 o
  -2   4   3     3912.71     4908.79    116.82 o
   1   4   3    14785.25    15112.82    130.44 o
   2   4   3       42.96       52.02     64.01 o
   3   4   3    18599.04    16938.10    220.24 o
   4   4   3      147.43      272.36     84.99 o
   5   4   3    12646.71    12213.44    248.45 o
   6   4   3     1835.47     1883.73     69.18 o
   7   4   3      752.15      779.13     74.78 o
   8   4   3      887.98      916.45     84.90 o
   9   4   3     1207.01     1210.40    102.44 o
  10   4   3      219.48      160.87     79.23 o
  11   4   3       99.09      113.40    158.12 o
  12   4   3    13800.32    14090.14    401.04 o
  13   4   3        6.16      209.86    185.85 o
  14   4   3      725.55      542.85    197.73 o
  15   4   3       14.99       19.62    184.36 o
  16   4   3     1077.15      996.34    361.40 o
  17   4   3       56.72       10.98    328.96 o
  18   4   3      159.99       22.32    395.17 o
  19   4   3     1020.57      955.71    370.86 o
 -21   5   3       28.70        8.63    198.44 o
 -20   5   3        4.98        5.83    205.26 o
 -19   5   3       85.36        0.00    178.48 o
 -18   5   3     1004.39     1038.36    187.46 o
 -17   5   3      439.65      387.51    133.93 o
 -16   5   3      197.40      197.83    128.16 o
 -15   5   3     3329.16     3075.21    161.40 o
 -14   5   3     3225.06     3020.47    198.28 o
 -13   5   3     3108.69     3263.00    119.92 o
 -12   5   3      566.10      491.94     76.12 o
 -11   5   3    10803.50    11735.16    146.29 o
 -10   5   3      174.48      214.05     64.68 o
  -9   5   3     4848.30     5674.11     99.95 o
  -8   5   3      402.79      198.35     60.76 o
  -7   5   3    21761.13    22890.81    266.21 o
  -6   5   3    24180.42    24580.21    273.25 o
  -5   5   3     3074.84     3022.07     66.80 o
  -4   5   3     1116.95     1181.01     64.78 o
  -3   5   3    40136.01    44668.80    414.02 o
   0   5   3    83064.26    84246.30    773.85 o
   3   5   3    11008.12    10257.99    133.56 o
   4   5   3     5783.12     5758.78    234.32 o
   5   5   3      385.60      292.89     77.07 o
   6   5   3     3234.44     3250.96     86.05 o
   7   5   3     6952.38     6605.46    132.72 o
   8   5   3      963.09      940.31     89.92 o
   9   5   3     3320.86     3624.62    122.17 o
  10   5   3     1677.23     1578.63    103.89 o
  11   5   3     2474.04     2462.47    200.36 o
  12   5   3      692.63      408.52    181.89 o
  13   5   3    14239.10    14276.46   1056.38 o
  14   5   3      104.22       90.29    191.82 o
  15   5   3      209.79      356.83    309.67 o
  16   5   3       23.59      200.77    355.82 o
  17   5   3      481.03        0.00    370.28 o
  18   5   3       12.34        0.00    366.83 o
 -21   6   3     1388.72     1339.69    236.87 o
 -20   6   3       11.09       49.31    188.77 o
 -19   6   3      276.90      301.19    184.68 o
 -18   6   3      252.71      270.09    142.37 o
 -17   6   3     2975.65     3336.39    174.08 o
 -16   6   3     1455.80     1206.92    140.47 o
 -15   6   3      429.51      498.65    120.08 o
 -14   6   3     6258.14     5856.38    177.81 o
 -13   6   3     7092.26     7563.17    239.42 o
 -12   6   3    13969.61    14715.68    201.40 o
 -11   6   3      364.85      413.37     86.51 o
 -10   6   3     2941.92     3121.91    126.20 o
  -9   6   3       84.66       17.31     66.36 o
  -8   6   3     8323.07     8343.88    124.32 o
  -7   6   3     1987.48     2135.85     74.50 o
  -6   6   3    97194.89   110062.98    983.32 o
  -4   6   3     2902.14     2783.26    108.14 o
  -3   6   3   137422.09   142298.66   1311.99 o
  -1   6   3     1570.02     1180.53     47.09 o
   0   6   3      156.69       45.15     47.18 o
   1   6   3    23358.37    28190.67    164.46 o
   2   6   3      341.95      425.87     67.86 o
   3   6   3    49530.25    48178.70    349.96 o
   4   6   3     3703.14     3777.70    106.17 o
   5   6   3     8259.67     7094.00    138.41 o
   6   6   3     5902.00     6361.53    140.81 o
   7   6   3     8602.64     8831.52    135.58 o
   8   6   3       31.85       42.63     89.20 o
   9   6   3       21.01        4.68     88.20 o
  10   6   3     6133.59     6303.50    157.72 o
  11   6   3     1260.24     1503.80    193.39 o
  12   6   3      706.33      969.90    185.77 o
  13   6   3       13.87       28.24    180.67 o
  14   6   3     1993.37     2017.24    345.49 o
  15   6   3      338.26      429.25    322.21 o
  16   6   3       18.16       68.71    367.85 o
  17   6   3      291.32        0.00    398.04 o
  18   6   3      354.63      312.61    350.08 o
 -21   7   3        3.95       70.28    278.82 o
 -20   7   3      555.54      514.58    193.55 o
 -19   7   3       32.90        0.00    182.11 o
 -18   7   3      100.76       90.69    144.48 o
 -17   7   3      529.99      597.24    139.92 o
 -16   7   3     4192.73     4131.13    176.83 o
 -15   7   3     1068.87      897.99    130.52 o
 -14   7   3       45.42        0.00    144.51 o
 -13   7   3    21917.97    22797.76    460.03 o
 -12   7   3     2642.57     2516.08    115.21 o
 -11   7   3     4574.11     3985.43    121.70 o
 -10   7   3        2.99       22.98     73.30 o
  -9   7   3     4802.37     4422.48    105.80 o
  -8   7   3        1.58        0.00     56.81 o
  -7   7   3    11689.69    10259.33    125.94 o
  -6   7   3    14492.67    15017.32    258.81 o
  -5   7   3    75129.51    73065.12    292.55 o
  -4   7   3     3919.21     3865.86     96.58 o
  -3   7   3    27768.69    29598.32    182.62 o
  -2   7   3    40156.29    37500.53    428.05 o
  -1   7   3     6270.40     6366.08     82.37 o
   1   7   3     3938.89     3652.28    138.25 o
   2   7   3     2046.76     2276.61     77.54 o
   3   7   3     2760.64     2789.14    100.33 o
   4   7   3     1953.70     2034.21     99.02 o
   5   7   3     1848.91     2066.06    107.89 o
   6   7   3     1948.39     2215.52    117.49 o
   7   7   3    11933.29    12478.27    162.56 o
   8   7   3     7479.05     8130.71    167.66 o
   9   7   3     1675.95     1476.21    113.84 o
  10   7   3      233.89      265.35    104.09 o
  11   7   3     8924.59     9148.07    320.01 o
  12   7   3      285.57      231.39    173.11 o
  13   7   3        3.62       99.94    295.36 o
  14   7   3        4.13       63.87    311.30 o
  15   7   3     1387.75     1474.00    362.69 o
  16   7   3      179.62      161.05    380.47 o
  17   7   3      121.27       97.78    404.75 o
 -21   8   3      240.01      122.98    254.61 o
 -20   8   3       15.17        0.00    274.31 o
 -19   8   3     2262.88     2154.20    176.35 o
 -18   8   3      161.87       10.52    138.77 o
 -17   8   3       16.03        2.44    133.71 o
 -16   8   3     1360.65     1406.41    147.11 o
 -15   8   3     2179.83     2041.23    143.81 o
 -14   8   3     2125.08     2043.78    164.89 o
 -13   8   3     1248.15     1218.67    108.60 o
 -12   8   3     9338.60    10074.77    286.72 o
 -11   8   3      792.87      570.20     91.21 o
 -10   8   3    11115.66    11282.69    176.15 o
  -9   8   3      379.77      152.18     67.12 o
  -8   8   3    13248.78    13102.91    151.15 o
  -7   8   3      602.90      469.31     55.57 o
  -6   8   3      433.78      296.32     48.26 o
  -5   8   3    16221.93    17458.85    210.10 o
  -4   8   3     6483.95     7228.29    101.01 o
  -3   8   3     1702.77     1454.15     96.80 o
  -2   8   3    12008.86    13233.38    212.49 o
  -1   8   3    61105.46    53078.90    364.24 o
   0   8   3      213.67       39.34     52.66 o
   1   8   3    16063.31    17345.95    152.53 o
   2   8   3     5259.56     4758.23    101.75 o
   3   8   3     7353.04     6187.22    112.22 o
   4   8   3        3.01        0.00     85.45 o
   5   8   3    13686.11    12545.50    187.73 o
   6   8   3     4226.52     4337.24    143.74 o
   7   8   3      735.37      634.02     91.19 o
   8   8   3     1788.00     1785.97    118.52 o
   9   8   3     5299.30     4915.47    155.47 o
  10   8   3     4701.82     4526.84    200.88 o
  11   8   3      250.29      220.07    170.71 o
  12   8   3     3886.96     4428.60    398.67 o
  13   8   3        5.54        0.00    329.42 o
  14   8   3       22.64        0.00    333.68 o
  15   8   3       89.06        0.00    358.03 o
  16   8   3     1546.44     1210.58    421.93 o
  17   8   3        5.04       33.19    419.25 o
 -21   9   3        5.79        0.00    290.95 o
 -20   9   3      195.94      363.12    200.36 o
 -19   9   3       11.03       66.13    183.88 o
 -18   9   3     3612.23     3649.52    293.61 o
 -17   9   3     1201.41     1098.97    153.88 o
 -16   9   3       32.79      102.14    128.86 o
 -15   9   3      542.11      506.90    146.53 o
 -14   9   3     1493.69     1513.13    157.08 o
 -13   9   3     1897.45     1751.29    112.91 o
 -12   9   3       61.19        7.76     91.82 o
 -11   9   3    17886.61    18603.49    261.82 o
 -10   9   3       10.99       18.08     74.65 o
  -9   9   3     3611.81     3357.29    102.09 o
  -8   9   3      672.64      553.39     68.00 o
  -7   9   3    32114.10    33360.04    338.75 o
  -6   9   3     1520.15     1405.82     60.58 o
  -5   9   3     8961.45     7084.81     77.52 o
  -4   9   3     1614.36     1344.95     84.19 o
  -3   9   3     4032.64     4208.67    114.31 o
  -2   9   3     1833.32     2146.66     83.72 o
  -1   9   3     9275.64     7766.23    169.95 o
   0   9   3    38929.26    39394.41    243.67 o
   1   9   3     4713.40     5837.82    107.33 o
   2   9   3      110.54      201.73     78.39 o
   3   9   3        6.10        2.92     72.97 o
   4   9   3    19731.13    19721.69    259.71 o
   5   9   3     8429.05     8687.38    175.66 o
   6   9   3     9474.68     9711.13    210.55 o
   7   9   3      814.91      702.77     94.23 o
   8   9   3     1627.15     1786.11    123.24 o
   9   9   3     5876.39     5726.75    196.34 o
  10   9   3     1300.55     1054.75    153.32 o
  11   9   3     1163.46     1132.10    313.71 o
  12   9   3      134.43      201.42    320.92 o
  13   9   3      646.78      376.67    358.44 o
  14   9   3       27.62        0.00    369.36 o
  15   9   3      268.90       90.07    383.61 o
  16   9   3      246.71      131.53    241.24 o
  17   9   3     1038.52      682.74    255.09 o
 -21  10   3      478.46      505.16    218.59 o
 -20  10   3        8.04        0.00    186.20 o
 -19  10   3      781.75      770.34    227.73 o
 -18  10   3      520.42      612.53    209.43 o
 -17  10   3     6185.05     6713.27    333.49 o
 -16  10   3      840.18      808.12    185.73 o
 -15  10   3        4.21       79.31    134.34 o
 -14  10   3       71.39       62.22    120.72 o
 -13  10   3     1970.94     2169.67    117.65 o
 -12  10   3     2111.96     1791.47    109.41 o
 -11  10   3      154.69       21.79     85.20 o
 -10  10   3     2108.43     2091.17     99.16 o
  -9  10   3      835.06      665.80     74.62 o
  -8  10   3     5975.11     7157.37    145.53 o
  -7  10   3     6368.17     6642.94    143.16 o
  -6  10   3    43650.41    43594.31    232.30 o
  -5  10   3     1087.60     1089.05     68.19 o
  -4  10   3      110.89      171.03     68.95 o
  -3  10   3     5627.52     6130.46    113.91 o
  -1  10   3    30807.64    28731.82    234.30 o
   0  10   3     2282.86     2699.74     87.28 o
   1  10   3     7510.93     7435.19    147.06 o
   2  10   3     1095.79     1186.41     85.60 o
   3  10   3       98.20       47.81     95.57 o
   4  10   3      898.01      937.15     97.52 o
   5  10   3     4032.16     4260.96    129.71 o
   6  10   3     2787.03     2794.86    122.46 o
   7  10   3     7351.54     7046.78    137.90 o
   8  10   3     4276.45     4366.62    155.18 o
   9  10   3     1006.02     1151.73    127.96 o
  10  10   3     4329.60     4339.62    496.64 o
  11  10   3      382.42      361.29    327.32 o
  12  10   3      750.99      580.00    319.51 o
  13  10   3       22.17        0.00    223.47 o
  14  10   3      628.79      457.28    242.68 o
  15  10   3       38.44        0.00    267.95 o
  16  10   3      307.05      452.35    278.86 o
 -21  11   3        0.37       32.43    216.26 o
 -20  11   3      179.89      173.22    216.09 o
 -19  11   3      170.87      196.34    190.09 o
 -18  11   3        4.54       55.85    194.06 o
 -17  11   3     1129.08      807.64    215.40 o
 -16  11   3     2734.39     2768.47    320.50 o
 -15  11   3     1092.57      964.10    261.81 o
 -14  11   3      279.16      270.73    227.62 o
 -13  11   3     4567.21     4629.31    138.73 o
 -12  11   3      955.98      915.91     97.29 o
 -11  11   3     1678.33     1666.30    103.31 o
 -10  11   3       44.25       62.39     75.63 o
  -9  11   3    12241.84    12824.59    238.01 o
  -8  11   3      977.07     1029.47     71.91 o
  -7  11   3    21418.40    20861.26    254.57 o
  -6  11   3     7933.63     8593.88     99.37 o
  -5  11   3    15863.33    16021.86    172.96 o
  -4  11   3    16395.83    16368.73    301.24 o
  -3  11   3     5546.18     5676.13    130.38 o
  -2  11   3    29798.03    30352.14    508.29 o
  -1  11   3      129.59       52.66     79.85 o
   0  11   3     6966.66     6262.14    143.50 o
   1  11   3     2792.13     2668.28     99.75 o
   2  11   3    12821.69    12474.23    167.65 o
   3  11   3      104.48      105.93    105.13 o
   4  11   3     3979.12     4316.61    155.92 o
   5  11   3     2201.56     2341.01    120.33 o
   6  11   3      768.44      766.52    110.04 o
   7  11   3       16.95      122.70     90.64 o
   8  11   3     6515.92     6764.75    161.08 o
   9  11   3     4176.47     4302.88    265.69 o
  10  11   3      149.97       64.89    126.17 o
  11  11   3     2465.78     2887.15    247.15 o
  12  11   3       21.15        0.00    226.96 o
  13  11   3      346.52      283.08    226.15 o
  14  11   3       10.04        0.00    232.01 o
  15  11   3      871.36      867.77    277.42 o
 -21  12   3     1002.14      807.37    224.45 o
 -20  12   3        5.28        0.00    236.84 o
 -19  12   3     2115.41     1929.30    231.82 o
 -18  12   3      322.95      245.42    210.65 o
 -17  12   3       59.22       80.05    201.21 o
 -16  12   3      218.02      238.30    267.91 o
 -15  12   3     1915.37     2025.05    298.53 o
 -14  12   3     1892.42     1993.09    286.37 o
 -13  12   3      703.49      640.86    136.05 o
 -12  12   3    10229.21    10594.86    243.83 o
 -11  12   3      270.50      146.92    135.72 o
 -10  12   3     4250.13     3939.51    166.37 o
  -9  12   3      506.57      531.36     76.66 o
  -8  12   3    31168.56    32377.63    415.91 o
  -7  12   3      135.92      124.82     61.26 o
  -6  12   3    16100.44    16207.51    135.51 o
  -5  12   3     2073.93     2182.30     95.02 o
  -4  12   3     4887.65     5011.83    138.55 o
  -3  12   3      183.04      507.30     84.74 o
  -2  12   3     4871.59     4458.42    127.79 o
  -1  12   3    32539.08    30527.75    325.85 o
   0  12   3     1141.85     1212.04    110.86 o
   1  12   3     6315.86     7065.25    137.62 o
   2  12   3      529.57      464.26     94.46 o
   3  12   3     9657.18    10199.80    170.46 o
   4  12   3     4732.59     4894.95    166.24 o
   5  12   3     9082.83     8844.68    206.66 o
   6  12   3     4092.08     3936.71    139.79 o
   7  12   3        2.12       56.80     95.60 o
   8  12   3     1397.29     1412.75    145.96 o
   9  12   3     1274.94      916.35    143.80 o
  10  12   3      213.80      112.66    129.13 o
  11  12   3       66.73        0.00    219.84 o
  12  12   3     1571.40     1343.10    244.09 o
  13  12   3        9.44       25.95    215.21 o
  14  12   3       83.04        0.00    251.52 o
  15  12   3       74.17        0.00    238.65 o
 -20  13   3     2239.50     2423.00    274.33 o
 -19  13   3        6.91        0.00    188.75 o
 -18  13   3     1731.82     1536.35    228.94 o
 -17  13   3      387.79      141.91    207.63 o
 -16  13   3      128.42      208.43    297.11 o
 -15  13   3     1686.24     2041.75    317.45 o
 -14  13   3      824.17      851.90    272.27 o
 -13  13   3       75.01       85.06    129.46 o
 -12  13   3       75.22      189.94    129.24 o
 -11  13   3    10884.24    11061.86    257.56 o
 -10  13   3      198.39       77.23    149.34 o
  -9  13   3     1169.37     1209.42    171.61 o
  -8  13   3     1465.01     1296.81    159.17 o
  -7  13   3    13075.45    13415.50    228.01 o
  -6  13   3     2319.84     2402.72    101.13 o
  -5  13   3     8135.76     7176.50    142.97 o
  -4  13   3     5181.45     5390.16    131.58 o
  -3  13   3      291.39      205.59     86.70 o
  -2  13   3      622.66      870.08     98.01 o
  -1  13   3     1624.89     1297.83    110.70 o
   0  13   3    12779.20    12931.09    205.45 o
   1  13   3     1504.54     1304.93    123.89 o
   2  13   3     6444.17     6628.22    150.18 o
   3  13   3       63.59       81.17    101.16 o
   4  13   3     1056.97      993.67    116.21 o
   5  13   3      229.92      134.20    127.87 o
   6  13   3     5965.92     6175.05    255.24 o
   7  13   3     3299.80     3420.59    147.12 o
   8  13   3       43.61      113.28    132.32 o
   9  13   3     1775.64     1563.10    161.19 o
  10  13   3      513.58      284.06    219.14 o
  11  13   3        9.81        0.00    216.90 o
  12  13   3        0.20       71.87    221.46 o
  13  13   3     1491.06     1504.59    278.18 o
  14  13   3        0.17        0.00    240.50 o
 -20  14   3       70.51      171.24    239.40 o
 -19  14   3     1085.54     1255.79    221.66 o
 -18  14   3       17.34        0.00    201.54 o
 -17  14   3      930.14      898.83    313.29 o
 -16  14   3      865.04      959.30    323.85 o
 -15  14   3      128.58        0.00    288.88 o
 -14  14   3     1962.95     1551.16    299.10 o
 -13  14   3      397.45      494.43    147.85 o
 -12  14   3      575.69      658.94    152.25 o
 -11  14   3       60.59        0.00    142.79 o
 -10  14   3    12707.82    13081.84    285.86 o
  -9  14   3        6.37       44.39    162.48 o
  -8  14   3      416.51      367.34    165.26 o
  -7  14   3      168.76      134.73     78.81 o
  -6  14   3     3296.21     3103.12    113.79 o
  -5  14   3      242.12      366.97     85.93 o
  -4  14   3     2921.00     3034.62    121.15 o
  -3  14   3     6714.35     7091.79    158.84 o
  -2  14   3     1228.82      914.66    104.60 o
  -1  14   3      227.84      219.96    105.89 o
   0  14   3     1144.58     1561.14    127.96 o
   1  14   3    10906.43    11210.53    210.44 o
   2  14   3       39.42      113.77    117.70 o
   3  14   3     9564.24     9999.35    183.08 o
   4  14   3      348.07      390.98    112.85 o
   5  14   3      108.25      137.37    109.43 o
   6  14   3       19.04       16.29    118.86 o
   7  14   3     2867.71     2893.45    148.34 o
   8  14   3     3712.28     4132.55    189.67 o
   9  14   3      130.21       55.58    148.27 o
  10  14   3      723.17      794.51    201.76 o
  11  14   3       86.99        0.00    217.49 o
  12  14   3       11.61        0.00    248.85 o
  13  14   3       17.08        0.00    247.08 o
  14  14   3     1321.07     1027.21    257.59 o
 -20  15   3     1349.30     1176.07    261.41 o
 -19  15   3      116.71      188.74    216.18 o
 -18  15   3      202.30       39.52    201.45 o
 -17  15   3        5.47        0.00    296.47 o
 -16  15   3     2125.36     1945.25    357.55 o
 -15  15   3      672.76      649.13    320.51 o
 -14  15   3       30.37      139.46    271.69 o
 -13  15   3     2609.06     2569.02    185.73 o
 -12  15   3      208.74      142.56    154.50 o
 -11  15   3       51.76       23.30    153.02 o
 -10  15   3      331.49      198.00    158.50 o
  -9  15   3    24658.65    25594.32    441.00 o
  -8  15   3      753.57      561.66    161.99 o
  -7  15   3      626.56      668.78     89.25 o
  -6  15   3     1086.29     1261.58    115.50 o
  -5  15   3      125.48       80.61     87.59 o
  -4  15   3     1532.12     1585.13    110.62 o
  -3  15   3     2260.82     1766.21    119.18 o
  -2  15   3     3287.76     3416.79    140.61 o
  -1  15   3     3251.56     4113.54    152.46 o
   0  15   3      532.95      471.48    122.35 o
   1  15   3        3.62       49.50    120.13 o
   2  15   3     6811.28     7004.00    192.97 o
   3  15   3       75.34      131.13    104.66 o
   4  15   3     5031.53     4817.24    155.70 o
   5  15   3     1145.12     1076.27    126.37 o
   6  15   3      480.15      406.89    119.03 o
   7  15   3       87.44      122.86    121.94 o
   8  15   3     1145.24     1119.96    161.83 o
   9  15   3      478.87      305.62    149.09 o
  10  15   3       45.83        0.00    230.98 o
  11  15   3      681.30      624.66    235.11 o
  12  15   3       27.09        0.00    224.77 o
  13  15   3        3.86      107.90    231.96 o
 -20  16   3        0.80       97.41    217.78 o
 -19  16   3      746.41      639.66    242.80 o
 -18  16   3       24.21        0.00    186.20 o
 -17  16   3      314.98       56.30    321.15 o
 -16  16   3      111.60        0.00    327.16 o
 -15  16   3     1797.67     1541.84    323.81 o
 -14  16   3      891.48      894.14    284.63 o
 -13  16   3       81.56       79.09    150.09 o
 -12  16   3     2731.86     2884.78    199.13 o
 -11  16   3      103.96      120.71    153.01 o
 -10  16   3      361.73      339.02    160.99 o
  -9  16   3       45.25       65.79    165.76 o
  -8  16   3    10636.26    10998.04    279.32 o
  -7  16   3     1166.33     1341.22    113.42 o
  -6  16   3      266.06      181.89     88.57 o
  -5  16   3     2346.68     2122.48    120.98 o
  -4  16   3     2058.34     1934.74    121.59 o
  -3  16   3     2918.56     2441.44    131.11 o
  -2  16   3     1767.55     1739.03    127.71 o
  -1  16   3     6643.06     6760.56    214.46 o
   0  16   3     1738.73     1848.43    138.91 o
   1  16   3     2867.71     2938.16    160.75 o
   2  16   3        0.40       18.16    122.64 o
   3  16   3     3908.46     3809.08    173.28 o
   4  16   3       58.65      116.90    132.53 o
   5  16   3     3148.03     3322.32    155.75 o
   6  16   3      804.06      777.28    118.48 o
   7  16   3      222.24      154.32    150.61 o
   8  16   3      847.68      924.53    156.51 o
   9  16   3      567.97      533.46    156.78 o
  10  16   3      310.83      389.78    211.79 o
  11  16   3       35.19        0.00    243.40 o
  12  16   3     1055.55     1089.20    269.87 o
 -19  17   3        0.21        0.00    197.71 o
 -18  17   3       95.10        0.00    228.28 o
 -17  17   3      379.81       23.16    331.86 o
 -16  17   3      157.12      100.02    284.54 o
 -15  17   3     1742.17     1886.00    328.79 o
 -14  17   3     1901.26     2027.50    344.84 o
 -13  17   3      390.31      508.81    170.74 o
 -12  17   3      126.39       64.15    167.87 o
 -11  17   3     5732.12     6292.61    241.90 o
 -10  17   3       17.84        0.00    160.14 o
  -9  17   3       95.10      178.68    220.85 o
  -8  17   3      158.63        1.91    163.46 o
  -7  17   3     3728.02     3752.57    210.28 o
  -6  17   3     2097.14     1999.29    214.04 o
  -5  17   3     1498.83     1128.14    110.47 o
  -4  17   3     3446.99     3403.37    197.44 o
  -3  17   3     2086.38     2044.39    129.65 o
  -2  17   3       77.39       96.20    105.21 o
  -1  17   3      712.12      693.16    122.76 o
   0  17   3     4962.17     5357.39    176.49 o
   1  17   3      219.26      163.26    128.47 o
   2  17   3     5539.37     5069.63    183.76 o
   3  17   3      161.19       51.54    131.30 o
   4  17   3     1865.45     1750.63    153.15 o
   5  17   3      282.40      428.19    180.47 o
   6  17   3      856.00      753.46    137.72 o
   7  17   3      868.63      893.83    177.93 o
   8  17   3       70.18       51.71    160.14 o
   9  17   3      366.22      381.90    165.53 o
  10  17   3      328.47      127.39    233.87 o
  11  17   3      328.09      479.73    223.55 o
 -19  18   3       82.84        0.00    236.66 o
 -18  18   3       40.45       26.56    222.39 o
 -17  18   3      184.88      178.62    287.29 o
 -16  18   3      619.44      612.35    337.75 o
 -15  18   3        4.34       42.35    313.81 o
 -14  18   3     3451.15     3652.81    361.62 o
 -13  18   3     1249.51     1009.92    191.70 o
 -12  18   3     2484.28     2099.33    214.46 o
 -11  18   3      130.92        0.00    173.97 o
 -10  18   3     1672.60     1869.93    200.21 o
  -9  18   3      616.36      449.00    178.83 o
  -8  18   3        0.48        0.00    164.44 o
  -7  18   3       43.82       15.59    175.12 o
  -6  18   3     6890.83     7021.46    289.08 o
  -5  18   3      103.63       94.46    165.59 o
  -4  18   3     1385.17     1233.62    183.99 o
  -3  18   3     2565.75     2918.82    256.63 o
  -2  18   3      509.24      290.91    119.13 o
  -1  18   3       60.19        0.00    115.05 o
   0  18   3        9.69        5.05    121.18 o
   1  18   3     2740.70     2685.14    159.09 o
   2  18   3      431.36      277.11    133.43 o
   3  18   3     3858.95     3775.05    215.47 o
   4  18   3      320.17      381.46    191.83 o
   5  18   3     1323.01     1162.98    219.56 o
   6  18   3      165.70      157.09    157.57 o
   7  18   3      209.81       95.04    189.45 o
   8  18   3       87.14       70.93    154.54 o
   9  18   3       10.37        0.00    162.51 o
  10  18   3      255.41      341.88    264.91 o
 -18  19   3      194.60      142.83    291.57 o
 -17  19   3       30.22       24.09    350.57 o
 -16  19   3      923.00      718.45    314.34 o
 -15  19   3      100.22        0.00    301.01 o
 -14  19   3       13.33      280.88    323.54 o
 -13  19   3     3401.23     3326.60    308.31 o
 -12  19   3      368.44      252.12    186.47 o
 -11  19   3      409.84      263.08    176.15 o
 -10  19   3       25.76       25.19    167.55 o
  -9  19   3     1093.89     1097.60    186.52 o
  -8  19   3      355.26      106.64    172.90 o
  -7  19   3      116.47      210.23    177.80 o
  -6  19   3     1247.17      992.98    182.32 o
  -5  19   3     4394.17     4098.76    229.16 o
  -4  19   3      190.94      185.73    170.84 o
  -3  19   3     1130.25      877.83    179.27 o
  -2  19   3     3209.62     2927.27    173.63 o
  -1  19   3       87.57      103.67    119.12 o
   0  19   3      103.84        8.94    120.08 o
   1  19   3       11.69       57.78    128.98 o
   2  19   3     1568.54     1506.37    148.95 o
   3  19   3      323.77      304.59    193.30 o
   4  19   3     2092.42     2445.07    216.77 o
   5  19   3      559.47      444.92    204.02 o
   6  19   3      574.65      478.19    181.06 o
   7  19   3      682.25      429.22    210.00 o
   8  19   3      507.68      405.05    199.71 o
   9  19   3      193.48      180.83    205.88 o
 -18  20   3      161.92       75.83    373.54 o
 -17  20   3      258.25       85.44    304.26 o
 -16  20   3      600.94      546.95    359.46 o
 -15  20   3      793.41      706.80    297.14 o
 -14  20   3     1564.44     1452.40    362.47 o
 -13  20   3       82.62       51.32    197.57 o
 -12  20   3     3269.57     3222.64    223.38 o
 -11  20   3        1.22        0.00    194.39 o
 -10  20   3       71.51        0.00    184.38 o
  -9  20   3        0.45        0.00    169.03 o
  -8  20   3     2381.13     2476.88    215.06 o
  -7  20   3      238.54      130.30    184.38 o
  -6  20   3       42.87       92.06    185.13 o
  -5  20   3     2370.90     2238.84    211.16 o
  -4  20   3     2992.26     2587.29    215.43 o
  -3  20   3       96.57       45.49    177.03 o
  -2  20   3     1040.57     1345.30    203.55 o
  -1  20   3     4160.72     4185.56    586.81 o
   0  20   3      358.07      357.32    135.22 o
   1  20   3      296.87      290.92    130.41 o
   2  20   3       19.59       26.89    182.78 o
   3  20   3     1256.69     1190.51    222.34 o
   4  20   3       67.28       98.92    187.45 o
   5  20   3      753.95      719.76    167.51 o
   6  20   3      523.29      433.88    202.61 o
   7  20   3       52.20       82.15    185.03 o
   8  20   3       31.92       67.98    201.12 o
 -17  21   3      361.79      275.37    340.05 o
 -16  21   3       10.18        0.00    353.06 o
 -15  21   3       94.51      128.63    302.86 o
 -14  21   3      869.63      920.76    350.22 o
 -13  21   3     1375.42     1194.20    215.70 o
 -12  21   3      159.85       58.74    186.38 o
 -11  21   3     2243.54     2290.88    233.18 o
 -10  21   3        8.17        0.00    188.13 o
  -9  21   3       20.26        0.00    194.67 o
  -8  21   3       95.20       13.75    187.17 o
  -7  21   3     2495.70     2391.82    241.15 o
  -6  21   3       42.51      147.93    192.27 o
  -5  21   3       15.49      159.90    185.54 o
  -4  21   3     1326.52     1248.08    205.90 o
  -3  21   3      665.92      494.97    188.14 o
  -2  21   3        1.59       77.36    171.09 o
  -1  21   3      179.43      236.83    183.05 o
   0  21   3     2272.06     2421.18    215.02 o
   1  21   3       64.56       61.40    321.56 o
   2  21   3       38.48        0.00    196.75 o
   3  21   3       55.48        0.00    191.70 o
   4  21   3     1047.97     1004.99    232.52 o
   5  21   3      365.18      201.13    170.66 o
   6  21   3      409.39      327.08    193.33 o
   7  21   3       90.54        0.00    202.60 o
 -16  22   3      126.68      165.27    324.46 o
 -15  22   3       10.40       19.63    310.13 o
 -14  22   3      180.92      208.36    328.99 o
 -13  22   3      240.66       57.12    189.18 o
 -12  22   3      976.23      751.84    224.21 o
 -11  22   3       16.60       74.02    188.34 o
 -10  22   3     1185.41     1086.77    225.53 o
  -9  22   3       22.34       17.98    192.32 o
  -8  22   3        0.33       20.77    202.08 o
  -7  22   3      553.13      391.73    188.20 o
  -6  22   3     3226.08     3118.83    236.77 o
  -5  22   3       23.84      199.89    183.66 o
  -4  22   3       88.78        0.00    191.94 o
  -3  22   3      892.49      862.86    193.36 o
  -2  22   3        4.23        0.00    193.70 o
  -1  22   3      317.61      273.38    199.17 o
   0  22   3       98.52       35.66    356.73 o
   1  22   3     1600.03     1629.51    386.74 o
   2  22   3        0.45        0.00    329.60 o
   3  22   3       96.52      115.07    309.69 o
   4  22   3      241.77      234.62    244.96 o
   5  22   3      553.26      660.72    210.05 o
   6  22   3       58.10       61.68    180.42 o
 -15  23   3      156.09      404.52    318.77 o
 -14  23   3        1.28        0.00    336.16 o
 -13  23   3      584.73      544.99    202.82 o
 -12  23   3       99.60       77.64    224.14 o
 -11  23   3      814.29      653.81    204.59 o
 -10  23   3        0.31       88.33    198.02 o
  -9  23   3     1269.79     1529.93    238.89 o
  -8  23   3       45.24        0.00    196.58 o
  -7  23   3      122.60       93.01    202.13 o
  -6  23   3      480.70      478.19    202.94 o
  -5  23   3     1538.36     1498.88    213.53 o
  -4  23   3      398.20      171.71    192.33 o
  -3  23   3      334.82      324.41    213.56 o
  -2  23   3     2499.71     2879.57    496.84 o
  -1  23   3       11.94       24.22    312.56 o
   0  23   3      307.08      292.41    321.60 o
   1  23   3       97.29        3.43    312.16 o
   2  23   3     1106.60     1369.02    368.70 o
   3  23   3        7.55      175.59    377.49 o
   4  23   3      261.22      124.75    288.96 o
   5  23   3       29.79       76.14    315.14 o
 -14  24   3      509.26      686.11    346.52 o
 -13  24   3        1.22        0.00    342.22 o
 -12  24   3      678.54      419.89    215.06 o
 -11  24   3       98.83      137.93    203.84 o
 -10  24   3      519.23      595.12    236.02 o
  -9  24   3       47.47      121.75    214.44 o
  -8  24   3     1558.42     1486.65    226.87 o
  -7  24   3        1.66       26.59    215.76 o
  -6  24   3      337.97      193.68    214.90 o
  -5  24   3      362.99      208.34    201.83 o
  -4  24   3      319.58      191.76    208.70 o
  -3  24   3      816.75      831.78    201.24 o
  -2  24   3       16.74        0.00    351.41 o
  -1  24   3     1078.56      697.79    402.78 o
   0  24   3       18.50       55.13    389.32 o
   1  24   3       65.86       41.04    400.30 o
   2  24   3       46.78        0.00    396.75 o
   3  24   3      301.05      226.27    252.07 o
 -13  25   3      196.27      113.56    310.80 o
 -12  25   3        2.14        0.00    240.47 o
 -11  25   3      557.63      474.46    219.91 o
 -10  25   3       19.90       88.07    216.79 o
  -9  25   3      267.82      225.88    208.96 o
  -8  25   3      107.61       34.93    210.62 o
  -7  25   3      818.91      521.80    228.08 o
  -6  25   3       19.59       77.78    221.31 o
  -5  25   3      260.66      308.01    216.59 o
  -4  25   3      894.10      815.20    231.29 o
  -3  25   3      208.78      232.51    372.91 o
  -2  25   3       94.10      150.56    397.98 o
  -1  25   3       61.09      105.70    352.43 o
   0  25   3      888.38      654.17    342.32 o
   1  25   3       17.53        0.00    352.04 o
 -10  26   3     1310.03     1452.55    248.87 o
  -9  26   3        2.06       90.68    227.22 o
  -8  26   3       35.60       26.67    211.23 o
  -7  26   3       39.64        0.00    207.93 o
  -6  26   3      253.11       62.58    209.10 o
  -5  26   3      125.76       79.20    389.22 o
  -4  26   3      174.06       31.57    328.54 o
  -3  26   3     1030.29     1109.51    433.76 o
  -2  26   3      343.59      248.55    320.79 o
   3 -27   4      248.18      280.42    393.33 o
   4 -27   4     1260.80     1289.63    343.72 o
   5 -27   4       93.85      453.25    349.17 o
   9 -27   4       66.23        0.00    322.71 o
   0 -26   4       12.64      149.12    209.26 o
   1 -26   4      808.07      646.37    247.70 o
   2 -26   4        1.11      218.99    229.98 o
   3 -26   4       33.30       74.59    213.10 o
   4 -26   4      154.72      336.44    318.58 o
   7 -26   4       84.83      101.16    355.28 o
   8 -26   4      506.28      454.07    288.05 o
   9 -26   4        0.73        0.00    333.88 o
  11 -26   4        0.31        0.00    291.49 o
  12 -26   4      498.87      302.07    213.51 o
  -2 -25   4      278.22      255.39    233.13 o
  -1 -25   4        3.06      112.66    203.50 o
   0 -25   4      113.81      169.35    227.41 o
   1 -25   4       89.53      204.72    232.30 o
   2 -25   4     1069.89     1160.67    244.15 o
   3 -25   4        7.74        9.58    207.45 o
   4 -25   4      349.55      188.27    266.32 o
   5 -25   4      538.11      482.85    235.49 o
   6 -25   4      264.78      144.27    170.08 o
   7 -25   4      206.65      273.51    328.22 o
   8 -25   4        1.82       33.27    300.30 o
   9 -25   4      685.65      487.47    315.23 o
  10 -25   4       24.95        0.00    175.93 o
  11 -25   4     1011.06      661.62    201.43 o
  12 -25   4       95.11        0.00    176.83 o
  13 -25   4      743.61      672.44    190.67 o
  -4 -24   4       56.01        1.39    239.97 o
  -3 -24   4      443.91      461.16    227.32 o
  -2 -24   4       95.32        0.00    198.81 o
  -1 -24   4     1163.51      993.91    236.84 o
   0 -24   4        0.10      154.45    204.32 o
   1 -24   4      219.08      437.90    316.80 o
   2 -24   4       76.21      108.77    214.60 o
   3 -24   4     2022.22     2019.26    230.31 o
   4 -24   4      520.70      410.59    274.43 o
   5 -24   4      376.45      272.54    190.98 o
   6 -24   4     1487.72     1490.87    199.66 o
   7 -24   4      235.83      164.51    179.96 o
   8 -24   4      131.44       10.64    127.38 o
   9 -24   4      252.49       44.95    135.17 o
  10 -24   4      955.57      848.27    149.85 o
  11 -24   4        6.93        9.91    165.96 o
  12 -24   4      670.41      488.65    203.18 o
  13 -24   4       71.40        0.00    215.51 o
  14 -24   4     1150.08      799.10    219.10 o
  15 -24   4       27.46        0.00    203.58 o
  -6 -23   4     1111.71     1281.14    263.48 o
  -5 -23   4        1.41        0.00    231.36 o
  -4 -23   4      550.69      574.85    229.52 o
  -3 -23   4      231.14      206.63    224.35 o
  -2 -23   4       93.19      129.11    227.95 o
  -1 -23   4        2.25       63.87    200.61 o
   0 -23   4     1731.73     2051.63    238.03 o
   1 -23   4        5.10      113.75    215.13 o
   2 -23   4      715.68     1053.55    222.02 o
   3 -23   4      258.69      136.52    223.82 o
   4 -23   4      766.17      583.27    188.39 o
   5 -23   4      215.81      155.27    179.78 o
   6 -23   4       98.31      101.20    157.14 o
   7 -23   4     1343.14     1045.12    142.39 o
   8 -23   4      543.18      409.02    137.60 o
   9 -23   4        0.68        0.00    108.05 o
  10 -23   4       58.33        0.00    114.94 o
  11 -23   4     2275.41     2298.42    215.73 o
  12 -23   4        1.44        0.00    179.56 o
  13 -23   4      367.12      265.38    213.24 o
  14 -23   4      115.76        0.00    218.73 o
  15 -23   4      275.89      198.87    191.77 o
  16 -23   4        0.26        0.00    218.71 o
  -7 -22   4        2.75        3.42    234.94 o
  -6 -22   4       95.75      136.06    234.05 o
  -5 -22   4      736.44      823.09    250.57 o
  -4 -22   4       62.04       34.85    222.21 o
  -3 -22   4      615.12      260.62    233.23 o
  -2 -22   4      336.55      255.50    204.55 o
  -1 -22   4       26.44        0.00    217.10 o
   0 -22   4       44.82       45.23    211.65 o
   1 -22   4     2772.13     3278.24    248.69 o
   2 -22   4       32.66        0.00    252.30 o
   3 -22   4      165.82      112.18    178.45 o
   4 -22   4      653.15      315.42    174.56 o
   5 -22   4      181.59       91.81    178.97 o
   6 -22   4       11.29       45.43    128.36 o
   7 -22   4      467.46      376.81    127.97 o
   8 -22   4     2095.11     2146.17    153.41 o
   9 -22   4       74.29       29.20    122.28 o
  10 -22   4        1.71        0.00    102.75 o
  11 -22   4        0.00        0.00    132.39 o
  12 -22   4     3376.62     3433.76    247.87 o
  13 -22   4        3.36        0.00    187.85 o
  14 -22   4      840.62      467.34    227.70 o
  15 -22   4      439.31      395.26    204.34 o
  16 -22   4        5.28        0.00    227.22 o
  -8 -21   4      561.01      626.37    258.06 o
  -7 -21   4       72.14       74.94    240.47 o
  -6 -21   4       37.59       71.30    209.34 o
  -5 -21   4      831.06      659.55    236.05 o
  -4 -21   4     1097.67     1167.57    241.03 o
  -3 -21   4       89.27      297.45    197.37 o
  -2 -21   4      961.90     1054.00    233.84 o
  -1 -21   4       17.91       18.56    207.28 o
   0 -21   4      375.58      362.26    206.00 o
   1 -21   4        1.47        0.00    188.27 o
   2 -21   4     4820.25     5097.71    265.06 o
   3 -21   4     1777.44     2019.63    217.66 o
   4 -21   4       82.67       42.71    172.33 o
   5 -21   4     2025.60     1849.38    144.15 o
   6 -21   4      733.64      639.41    129.39 o
   7 -21   4      195.10       94.68    117.62 o
   8 -21   4      447.79      491.55    121.63 o
   9 -21   4     2549.20     2650.31    155.46 o
  10 -21   4        3.15        0.00    107.77 o
  11 -21   4        2.04       38.68    160.47 o
  12 -21   4       22.79        0.00    183.73 o
  13 -21   4     2652.33     2816.75    233.69 o
  14 -21   4       10.40        0.00    211.94 o
  15 -21   4      713.99      555.38    205.11 o
  16 -21   4      329.23      215.19    232.46 o
  17 -21   4       57.66      175.02    220.53 o
  -9 -20   4       36.03      134.85    224.91 o
  -8 -20   4      595.38      613.35    222.73 o
  -7 -20   4     1488.40     1475.15    244.51 o
  -6 -20   4      244.88      214.26    227.59 o
  -5 -20   4      330.97      295.95    205.69 o
  -4 -20   4     1418.80     1298.90    222.46 o
  -3 -20   4     1561.92     1668.24    304.04 o
  -2 -20   4       52.43       82.80    186.79 o
  -1 -20   4     1420.19     1367.12    207.80 o
   0 -20   4       50.73      101.11    183.17 o
   1 -20   4      341.95      347.99    236.75 o
   2 -20   4       27.34        8.66    181.96 o
   3 -20   4     2924.24     2968.19    216.44 o
   4 -20   4     1267.83     1069.70    131.31 o
   5 -20   4        1.60       26.88    119.10 o
   6 -20   4     3055.44     3030.94    156.85 o
   7 -20   4      426.88      409.16    121.36 o
   8 -20   4       12.37       90.93    119.14 o
   9 -20   4      423.39      370.57    121.50 o
  10 -20   4     1732.37     1651.66    121.40 o
  11 -20   4      230.80       93.06    153.74 o
  12 -20   4      222.70      163.46    176.85 o
  13 -20   4      109.72       64.11    170.35 o
  14 -20   4     1609.70     1382.60    221.56 o
  15 -20   4        5.63        0.00    183.29 o
  16 -20   4       71.75       55.57    206.18 o
  17 -20   4      241.66      189.62    214.11 o
  18 -20   4       34.49        0.00    195.59 o
 -10 -19   4       41.63        0.00    211.22 o
  -9 -19   4      276.74      136.04    226.20 o
  -8 -19   4       26.06       17.55    207.59 o
  -7 -19   4      357.69      198.51    199.10 o
  -6 -19   4      614.15      319.64    223.19 o
  -5 -19   4      174.95      110.18    208.81 o
  -4 -19   4     1403.35     1527.57    232.41 o
  -3 -19   4     1139.36     1028.41    203.62 o
  -2 -19   4     2648.18     2490.32    236.74 o
  -1 -19   4      736.12      522.95    199.50 o
   0 -19   4     2641.34     2993.40    218.55 o
   1 -19   4       64.79       20.52    175.42 o
   2 -19   4       28.07        0.00    162.27 o
   3 -19   4      241.46      163.03    113.81 o
   4 -19   4     2262.63     2165.66    136.17 o
   5 -19   4      723.99      622.59    123.08 o
   6 -19   4      501.91      374.79    120.21 o
   7 -19   4     5096.95     5048.45    169.90 o
   8 -19   4      553.38      388.18    114.03 o
   9 -19   4      204.84      125.87    115.76 o
  10 -19   4      118.56       61.09     85.15 o
  11 -19   4     3910.16     4024.36    227.22 o
  12 -19   4       91.73        8.74    182.13 o
  13 -19   4     1406.18     1453.46    205.40 o
  14 -19   4      856.07      632.78    209.90 o
  15 -19   4      319.73      258.80    217.58 o
  16 -19   4       69.41      112.22    204.08 o
  17 -19   4      549.51      460.32    231.09 o
  18 -19   4      373.42      358.79    239.38 o
 -11 -18   4       23.06       88.72    228.58 o
 -10 -18   4      604.99      564.73    225.20 o
  -9 -18   4      715.98      417.98    217.92 o
  -8 -18   4      402.42      414.35    211.98 o
  -7 -18   4       22.90       16.12    203.40 o
  -6 -18   4     1452.08     1444.61    214.01 o
  -5 -18   4      279.89      246.42    205.08 o
  -4 -18   4      348.41      420.28    191.52 o
  -3 -18   4     2730.29     2671.63    235.53 o
  -2 -18   4      540.78      337.86    190.02 o
  -1 -18   4     3790.99     3880.49    241.29 o
   0 -18   4      122.08      109.81    174.85 o
   1 -18   4     3511.90     3489.89    213.92 o
   2 -18   4     1660.42     1693.24    126.59 o
   3 -18   4        8.08        0.00    106.77 o
   4 -18   4     1682.74     1493.12    127.26 o
   5 -18   4     1724.80     1788.75    131.68 o
   6 -18   4      388.90      186.25    112.88 o
   7 -18   4     3668.51     3487.71    151.35 o
   8 -18   4     6712.66     6831.75    184.07 o
   9 -18   4      101.79        5.88    114.66 o
  10 -18   4      733.48      693.83     88.82 o
  11 -18   4        1.99        0.00    115.11 o
  12 -18   4     2740.87     2777.25    165.50 o
  13 -18   4      251.64      272.08    178.27 o
  14 -18   4      970.88      839.73    193.00 o
  15 -18   4     1198.49     1355.15    225.25 o
  16 -18   4      389.63      334.48    218.72 o
  17 -18   4      189.37      193.34    208.25 o
  18 -18   4      611.31      544.31    223.69 o
  19 -18   4      569.11      427.96    250.57 o
 -12 -17   4        6.16       64.17    196.31 o
 -11 -17   4     1275.57     1190.28    238.17 o
 -10 -17   4      222.44      143.10    208.90 o
  -9 -17   4     1054.98      862.88    219.29 o
  -8 -17   4     1235.63     1336.63    224.79 o
  -7 -17   4     1151.62      972.26    217.80 o
  -6 -17   4        2.75        0.00    182.19 o
  -5 -17   4     1025.86     1024.07    202.12 o
  -4 -17   4     1807.82     1902.40    216.06 o
  -3 -17   4      207.80      241.68    184.25 o
  -2 -17   4     5711.39     6115.27    260.50 o
  -1 -17   4       73.58      250.53    181.33 o
   0 -17   4     3148.96     3175.49    282.46 o
   1 -17   4       37.03       27.67     96.12 o
   2 -17   4     3304.67     2972.48    139.38 o
   3 -17   4     1517.38     1651.52    124.92 o
   4 -17   4      332.84      166.51    106.97 o
   5 -17   4     1935.47     2163.09    132.54 o
   6 -17   4     6223.54     5998.93    170.70 o
   7 -17   4      344.80      207.55    110.92 o
   8 -17   4       34.64       25.20    110.47 o
   9 -17   4     9021.75     9486.30    199.70 o
  10 -17   4      820.78      630.84     85.66 o
  11 -17   4        9.65        0.00    120.67 o
  12 -17   4      137.73       76.32    113.10 o
  13 -17   4      345.18      331.16    120.31 o
  14 -17   4        4.69        0.00    131.05 o
  15 -17   4      369.79      321.64    186.22 o
  16 -17   4     1034.71      944.67    209.04 o
  17 -17   4      220.14      138.19    212.27 o
  18 -17   4      192.73       66.27    220.76 o
  19 -17   4      211.44      176.03    228.68 o
 -13 -16   4      127.58        7.20    294.28 o
 -12 -16   4       25.47      158.12    196.65 o
 -11 -16   4      304.70      421.33    188.13 o
 -10 -16   4     1386.59     1434.28    217.29 o
  -9 -16   4        7.21        0.00    194.00 o
  -8 -16   4     1455.45     1179.43    214.99 o
  -7 -16   4      182.29      205.77    186.75 o
  -6 -16   4     1006.07      972.35    199.86 o
  -5 -16   4      125.17      131.56    186.07 o
  -4 -16   4      668.13      428.57    195.24 o
  -3 -16   4     3993.19     4173.22    236.19 o
  -2 -16   4     1378.14     1720.57    208.81 o
  -1 -16   4     7730.87     8116.50    270.27 o
   0 -16   4       55.88       43.22     95.59 o
   1 -16   4      144.24       94.31     98.27 o
   2 -16   4       29.71       23.24    100.71 o
   3 -16   4     2654.66     3042.20    137.63 o
   4 -16   4       36.14       52.19    102.68 o
   5 -16   4       17.34       58.41    107.42 o
   6 -16   4     2267.22     2258.82    132.42 o
   7 -16   4     1870.18     2312.75    128.30 o
   8 -16   4     1211.46     1742.18    127.30 o
   9 -16   4       20.27       87.33    106.51 o
  10 -16   4    16234.08    16167.17    207.58 o
  11 -16   4       62.14        0.00    111.61 o
  12 -16   4      146.20        0.00    117.80 o
  13 -16   4      168.64       17.27    117.20 o
  14 -16   4      908.61      918.07    139.09 o
  15 -16   4        2.14       15.70    133.63 o
  16 -16   4     1357.68     1842.30    236.73 o
  17 -16   4     1725.31     1803.04    237.18 o
  18 -16   4       53.50       41.12    195.23 o
  19 -16   4      313.05      260.63    203.65 o
  20 -16   4       97.79      224.45    304.38 o
 -13 -15   4     1541.60     1593.73    363.04 o
 -12 -15   4       13.32      157.25    202.26 o
 -11 -15   4      212.58      200.23    195.07 o
 -10 -15   4      174.39      211.06    189.47 o
  -9 -15   4      989.00     1066.40    196.70 o
  -8 -15   4       52.58       30.98    176.48 o
  -7 -15   4     4005.51     3922.41    299.15 o
  -6 -15   4     1174.29     1034.98    193.84 o
  -5 -15   4      117.72       45.07    180.97 o
  -4 -15   4      868.50      664.04    184.09 o
  -3 -15   4      100.64      150.26    171.02 o
  -2 -15   4    11365.86    11041.63    294.64 o
  -1 -15   4       18.76      146.41    269.46 o
   0 -15   4    13201.13    13785.33    462.41 o
   1 -15   4     1978.39     2039.48    146.94 o
   2 -15   4     2611.79     2312.18    120.81 o
   3 -15   4      429.23      517.57    103.54 o
   4 -15   4    17317.64    17422.44    228.82 o
   5 -15   4     3973.55     3654.91    139.71 o
   6 -15   4        7.96       66.99     98.91 o
   7 -15   4     6417.27     6028.34    157.66 o
   8 -15   4      662.95      614.55    104.92 o
   9 -15   4      309.05      290.91     82.38 o
  10 -15   4     1388.03     1159.26     99.75 o
  11 -15   4     6145.83     6332.09    185.02 o
  12 -15   4        0.45        0.00    119.46 o
  13 -15   4      105.04       42.41    121.64 o
  14 -15   4      585.97      476.70    129.46 o
  15 -15   4     1835.04     1198.12    149.67 o
  16 -15   4      102.15       46.52    141.36 o
  17 -15   4     1278.63     1276.20    161.27 o
  18 -15   4     1460.20     1511.71    223.74 o
  19 -15   4        0.96       85.64    298.49 o
  20 -15   4      288.59      136.10    330.90 o
 -14 -14   4       22.23      111.77    246.31 o
 -13 -14   4       12.56       85.11    245.88 o
 -12 -14   4     2740.55     2858.45    240.44 o
 -11 -14   4      233.43      189.71    167.11 o
 -10 -14   4      348.01      230.23    183.67 o
  -9 -14   4      201.36      158.42    185.18 o
  -8 -14   4     2412.07     2048.69    214.97 o
  -7 -14   4      486.46      582.64    180.98 o
  -6 -14   4     3785.36     4017.65    232.08 o
  -5 -14   4     3414.75     3144.63    216.53 o
  -4 -14   4       51.85        0.00    175.35 o
  -3 -14   4     1093.31     1022.53    185.12 o
  -2 -14   4      700.32      700.92    175.39 o
  -1 -14   4     6306.81     5632.47    213.31 o
   0 -14   4        0.25       41.97     92.92 o
   1 -14   4     5269.92     5500.87    212.47 o
   2 -14   4     1658.47     1914.61    108.89 o
   3 -14   4       71.04       15.83     91.28 o
   4 -14   4     1622.85     1563.35    109.78 o
   5 -14   4    21467.66    23625.28    345.34 o
   6 -14   4     6734.47     6605.42    156.05 o
   7 -14   4     2063.84     2085.64    117.79 o
   8 -14   4     7502.45     7782.69    165.41 o
   9 -14   4       23.01        0.00     75.58 o
  10 -14   4     3053.35     2771.93    113.42 o
  11 -14   4      102.82       31.45    114.84 o
  12 -14   4     1718.35     1895.31    141.83 o
  13 -14   4      160.03      143.39    116.94 o
  14 -14   4      129.64       82.86    127.09 o
  15 -14   4      823.28      756.25    145.99 o
  16 -14   4     1774.80     1715.76    166.38 o
  17 -14   4        6.36       64.67    143.08 o
  18 -14   4      663.31      674.84    167.41 o
  19 -14   4      851.42      790.21    327.38 o
  20 -14   4        1.35        0.00    333.38 o
 -15 -13   4      670.46      800.85    304.72 o
 -14 -13   4       38.56       50.64    267.58 o
 -13 -13   4      329.20      177.71    252.38 o
 -12 -13   4        0.65        9.53    153.64 o
 -11 -13   4     3273.97     3598.08    204.99 o
 -10 -13   4      255.97      270.65    158.18 o
  -9 -13   4      206.70      101.87    152.82 o
  -8 -13   4       29.97      102.33    163.27 o
  -7 -13   4     3891.78     3930.44    219.16 o
  -6 -13   4      116.11      145.41    161.01 o
  -5 -13   4      688.11      731.90    171.25 o
  -4 -13   4     6405.93     6342.69    241.55 o
  -3 -13   4     1367.25     1210.58    174.86 o
  -2 -13   4    10734.00    10148.09    161.38 o
  -1 -13   4     4046.40     4289.82    123.24 o
   0 -13   4     2099.31     2068.48    104.00 o
   1 -13   4       12.49        5.74     79.02 o
   2 -13   4    21151.06    19777.57    217.98 o
   3 -13   4     1560.35     1414.07     99.46 o
   4 -13   4      109.11      157.65     88.49 o
   5 -13   4     4189.36     4392.52    133.63 o
   6 -13   4     7415.82     7114.40    150.74 o
   7 -13   4    12350.42    12127.94    183.77 o
   8 -13   4        8.05        6.25     92.79 o
   9 -13   4     6999.65     7054.78    135.29 o
  10 -13   4      179.10       95.24     84.39 o
  11 -13   4     8721.81     8595.13    200.15 o
  12 -13   4      305.83       98.09    117.27 o
  13 -13   4     3409.36     4048.15    169.14 o
  14 -13   4      210.13      239.53    128.08 o
  15 -13   4       79.86      123.00    130.18 o
  16 -13   4     1978.91     2019.43    172.39 o
  17 -13   4      669.51      703.73    158.05 o
  18 -13   4       12.27       51.35    184.04 o
  19 -13   4      153.79      218.94    196.40 o
  20 -13   4      897.47      846.57    216.80 o
 -15 -12   4        8.41      203.97    265.14 o
 -14 -12   4     1739.42     2006.07    302.94 o
 -13 -12   4        2.62        0.00    168.70 o
 -12 -12   4      885.09      787.89    163.03 o
 -11 -12   4        1.06       23.22    147.95 o
 -10 -12   4     3864.23     3927.59    200.57 o
  -9 -12   4       64.84        0.00    141.32 o
  -8 -12   4     2282.57     2149.56    167.68 o
  -7 -12   4     1186.93     1210.14    178.17 o
  -6 -12   4       20.93      108.64    164.35 o
  -5 -12   4      593.12      742.52    173.19 o
  -4 -12   4      382.65      274.71    162.34 o
  -3 -12   4     5263.19     5003.22    167.77 o
  -2 -12   4     1559.40     1629.33     88.40 o
  -1 -12   4    11858.30    11564.78    161.09 o
   0 -12   4      709.82      600.26     80.47 o
   2 -12   4       81.26        0.00     77.59 o
   3 -12   4    16524.39    16725.20    194.25 o
   4 -12   4     5502.74     5528.12    131.20 o
   5 -12   4      352.21      565.49     85.93 o
   6 -12   4    11300.51    10972.72    167.48 o
   7 -12   4     1627.77     1620.85    102.78 o
   8 -12   4     5389.17     5291.00    104.46 o
   9 -12   4      178.26      127.54     74.46 o
  10 -12   4     4974.06     4499.08    115.48 o
  11 -12   4       94.20      127.49    115.94 o
  12 -12   4      595.11      657.94    127.89 o
  13 -12   4      899.27      765.23    136.11 o
  14 -12   4     6762.46     6952.47    207.15 o
  15 -12   4      282.56      147.55    137.48 o
  16 -12   4      456.56      416.19    142.39 o
  17 -12   4     2258.55     2384.59    180.96 o
  18 -12   4      413.30      412.31    183.97 o
  19 -12   4       57.96       81.07    178.37 o
  20 -12   4      142.51      160.25    196.21 o
 -16 -11   4      222.06      261.88    263.31 o
 -15 -11   4      134.54      215.05    251.06 o
 -14 -11   4       45.06       88.69    245.71 o
 -13 -11   4     2176.67     2209.78    234.00 o
 -12 -11   4      195.94       92.09    146.08 o
 -11 -11   4      453.05      312.00    144.45 o
 -10 -11   4      233.48      180.65    148.54 o
  -9 -11   4     5971.80     6386.01    209.49 o
  -8 -11   4      535.04      382.76    140.14 o
  -7 -11   4     1232.78     1267.95    152.98 o
  -6 -11   4    10661.47    11251.45    284.95 o
  -5 -11   4      876.65      839.03    165.53 o
  -4 -11   4      531.79      407.19     75.13 o
  -3 -11   4       22.82       53.09     60.55 o
  -2 -11   4      652.30      711.30     68.74 o
  -1 -11   4     2068.45     2224.86     85.11 o
   0 -11   4     7266.98     7015.67    128.36 o
   1 -11   4     3132.71     3040.50     98.82 o
   2 -11   4    17344.39    18319.93    190.45 o
   3 -11   4     3345.36     4279.19    112.94 o
   4 -11   4    13344.73    14216.07    175.40 o
   5 -11   4    11305.90    11552.68    161.22 o
   6 -11   4      411.54      356.69     77.29 o
   7 -11   4     3790.08     3464.55     96.15 o
   8 -11   4     2484.59     2273.92     80.67 o
   9 -11   4      627.73      755.18     76.29 o
  10 -11   4       28.06       27.26     69.88 o
  11 -11   4     8693.26     9031.81    200.09 o
  12 -11   4        1.16       56.64    123.56 o
  13 -11   4       26.09      116.47    132.20 o
  14 -11   4     1697.69     1764.78    152.34 o
  15 -11   4     2195.46     2042.40    155.44 o
  16 -11   4      238.39      166.92    144.84 o
  17 -11   4      586.88      650.63    178.08 o
  18 -11   4     2470.75     2337.83    530.76 o
  19 -11   4      203.42      254.75    183.40 o
  20 -11   4      606.62      481.55    201.23 o
  21 -11   4        1.44        0.00    217.01 o
 -16 -10   4     1656.30     1759.48    279.24 o
 -15 -10   4      810.38      967.59    256.23 o
 -14 -10   4      111.57      144.86    245.09 o
 -13 -10   4      112.75       52.62    140.85 o
 -12 -10   4     1830.27     1748.79    169.34 o
 -11 -10   4        1.02        0.00    134.69 o
 -10 -10   4      212.63       65.94    136.13 o
  -9 -10   4       56.72      116.73    137.92 o
  -8 -10   4    10340.69    10695.47    233.64 o
  -7 -10   4       96.85        0.00    129.90 o
  -6 -10   4      881.68      869.81    139.63 o
  -5 -10   4    27987.35    28500.93    795.90 o
  -4 -10   4     1961.53     2062.89     83.26 o
  -3 -10   4     7362.05     7032.28    115.10 o
  -2 -10   4     2427.25     2467.11     89.45 o
  -1 -10   4     1680.61     1693.72     74.07 o
   0 -10   4      310.15      337.59     66.43 o
   1 -10   4    36374.02    37097.61    392.38 o
   2 -10   4    13203.26    14640.93    165.43 o
   3 -10   4    19000.07    19358.67    187.65 o
   4 -10   4     7618.91     8185.10    148.08 o
   5 -10   4    32817.04    34765.61    244.80 o
   6 -10   4     1221.42     1367.54     75.72 o
   7 -10   4        5.87        0.00     61.17 o
   8 -10   4     8673.60     8546.00    122.97 o
   9 -10   4      441.85      357.02     66.21 o
  10 -10   4       66.44      171.16    106.53 o
  11 -10   4       72.90       67.34    117.89 o
  12 -10   4    28168.73    29466.78    325.73 o
  13 -10   4      553.25      616.09    140.52 o
  14 -10   4     1938.11     1960.61    157.18 o
  15 -10   4      821.10      814.60    136.42 o
  16 -10   4      771.80      620.41    170.73 o
  17 -10   4        1.75        7.54    176.30 o
  18 -10   4      726.03      785.60    205.42 o
  19 -10   4     2004.65     2256.80    539.39 o
  20 -10   4        3.91        0.00    218.56 o
  21 -10   4       16.08        0.00    225.11 o
 -17  -9   4       94.11      219.24    228.77 o
 -16  -9   4       54.45       62.69    269.37 o
 -15  -9   4     3578.31     3485.45    284.85 o
 -14  -9   4      156.72      246.60    234.01 o
 -13  -9   4        3.24        0.00    144.25 o
 -12  -9   4       21.34        0.00    138.68 o
 -11  -9   4     2845.68     3218.78    173.12 o
 -10  -9   4      131.21       34.79    134.38 o
  -9  -9   4     2525.70     2839.74    162.80 o
  -8  -9   4     2637.61     2483.65    156.20 o
  -7  -9   4     6158.20     5916.45    185.45 o
  -6  -9   4      384.87      423.08    121.00 o
  -5  -9   4     4394.99     4611.21    156.86 o
  -4  -9   4    16517.01    14938.30    154.41 o
  -3  -9   4     2286.51     2279.23    125.09 o
  -2  -9   4    16598.52    14936.29    222.85 o
  -1  -9   4     3002.63     3051.86    101.68 o
   0  -9   4    37235.46    36244.25    221.43 o
   1  -9   4        1.28        0.00     58.10 o
   2  -9   4    39163.64    36308.61    248.35 o
   3  -9   4    18592.90    18391.09    174.53 o
   4  -9   4     1490.51     1246.71     76.72 o
   5  -9   4     4132.33     4226.90     86.82 o
   6  -9   4    14025.33    14636.07    141.27 o
   7  -9   4     1442.29     1198.53     60.11 o
   8  -9   4      784.22      796.08     63.05 o
   9  -9   4     9741.37    10770.46    183.87 o
  10  -9   4       69.68       26.36    101.63 o
  11  -9   4     2875.65     3025.33    145.94 o
  12  -9   4      707.63      682.56    137.08 o
  13  -9   4    17923.66    18686.46    280.49 o
  14  -9   4      327.41      436.13    135.17 o
  15  -9   4      153.56      177.95    157.84 o
  16  -9   4      779.19      666.57    170.62 o
  17  -9   4      227.81      125.97    170.61 o
  18  -9   4      224.19      276.16    188.16 o
  19  -9   4      206.45      217.99    210.67 o
  20  -9   4     1223.86     1142.17    238.90 o
  21  -9   4       16.52        0.00    197.02 o
 -17  -8   4      200.72      195.12    268.21 o
 -16  -8   4      118.35      181.97    246.24 o
 -15  -8   4      699.11      757.86    248.56 o
 -14  -8   4     3549.52     3807.10    274.07 o
 -13  -8   4        2.95        0.00    136.01 o
 -12  -8   4      147.94       28.69    133.63 o
 -11  -8   4       48.17       39.23    124.97 o
 -10  -8   4     4513.65     4758.25    184.96 o
  -9  -8   4     1105.67      946.47    136.24 o
  -8  -8   4     1597.77     1514.14    140.59 o
  -7  -8   4    10274.16     9539.90    200.50 o
  -6  -8   4     5889.76     5645.89    163.93 o
  -5  -8   4     1324.91     1434.34    122.01 o
  -4  -8   4     6167.40     5668.34     97.33 o
  -2  -8   4     2365.74     2248.39    108.46 o
  -1  -8   4      354.15      474.67     48.56 o
   0  -8   4      284.11      290.27     51.04 o
   2  -8   4     1492.33     1469.56     73.17 o
   3  -8   4    53535.36    51014.35    222.01 o
   4  -8   4    14490.94    13537.58    125.98 o
   5  -8   4     1022.17     1096.87     86.47 o
   6  -8   4    21216.25    22062.10    161.48 o
   7  -8   4      147.58      125.16     49.98 o
   8  -8   4      455.71      413.56     55.16 o
   9  -8   4       12.42       21.13     47.58 o
  10  -8   4     5508.27     5138.63    151.67 o
  11  -8   4        0.60       16.43    119.06 o
  12  -8   4       54.10       79.36    124.56 o
  13  -8   4      974.03     1033.24    142.20 o
  14  -8   4     9127.46     9081.05    267.62 o
  15  -8   4      143.18      147.76    165.31 o
  16  -8   4      625.74      518.57    179.20 o
  17  -8   4     1025.44      893.39    190.52 o
  18  -8   4       48.79        0.00    191.72 o
  19  -8   4       65.98        0.00    195.03 o
  20  -8   4       52.68        0.00    230.29 o
  21  -8   4     1233.79     1174.34    255.93 o
 -18  -7   4       24.22        0.00    257.34 o
 -17  -7   4      928.20      692.28    258.30 o
 -16  -7   4      895.81      725.74    253.75 o
 -15  -7   4      196.08      230.16    238.86 o
 -14  -7   4      276.95      141.26    210.40 o
 -13  -7   4     2951.47     3152.06    186.44 o
 -12  -7   4       94.88       84.34    131.36 o
 -11  -7   4      170.88       75.08    124.43 o
 -10  -7   4     1347.98     1275.65    138.39 o
  -9  -7   4     7096.74     7162.91    192.98 o
  -8  -7   4      577.21      610.68    119.28 o
  -7  -7   4     2348.45     2319.33     78.58 o
  -6  -7   4    14985.86    15345.25    375.09 o
  -5  -7   4     4603.55     4047.47    135.51 o
  -4  -7   4      431.28      423.02     93.76 o
  -3  -7   4     4506.40     4819.56     72.98 o
  -2  -7   4    31560.37    32369.42    410.82 o
  -1  -7   4      648.82      590.39     27.20 o
   0  -7   4    48443.36    54570.39    322.30 o
   1  -7   4     3881.82     3604.18    108.69 o
   2  -7   4     3331.48     3093.50     66.15 o
   3  -7   4     4155.04     4506.97     77.01 o
   4  -7   4    14733.55    13499.86    119.21 o
   5  -7   4    12384.83    12856.67    120.41 o
   6  -7   4     6516.52     7274.11     98.54 o
   7  -7   4     8641.05     9687.57    102.97 o
   8  -7   4      770.18      779.25     46.83 o
   9  -7   4      544.90      539.67     38.48 o
  10  -7   4      149.30      236.81    106.59 o
  11  -7   4    29087.33    28447.79    359.61 o
  12  -7   4      642.87      726.57    132.93 o
  13  -7   4     1215.67     1574.61    171.43 o
  14  -7   4     1464.18     1724.01    188.73 o
  15  -7   4     1559.86     1562.99    231.86 o
  16  -7   4       23.79       62.32    169.07 o
  17  -7   4      582.36      566.91    186.41 o
  18  -7   4     1004.67      786.18    200.52 o
  19  -7   4      225.59      127.90    227.24 o
  20  -7   4      143.29        0.00    216.04 o
  21  -7   4        0.76        0.00    259.25 o
 -18  -6   4      203.43      244.93    277.83 o
 -17  -6   4       58.25       77.35    257.94 o
 -16  -6   4     1659.49     1591.07    250.13 o
 -15  -6   4      486.43      306.54    223.38 o
 -14  -6   4      747.47      570.86    215.66 o
 -13  -6   4       16.08       16.26    130.22 o
 -12  -6   4    11289.93    11256.61    237.64 o
 -11  -6   4      658.14      587.72    125.24 o
 -10  -6   4     5978.68     6020.58    182.83 o
  -9  -6   4     3823.90     3687.13    151.38 o
  -8  -6   4     4733.99     4686.95    111.61 o
  -7  -6   4     1279.33     1065.87     65.30 o
  -6  -6   4     5069.44     5226.00    187.51 o
  -5  -6   4    46615.26    51472.78    678.13 o
  -4  -6   4     2238.34     1671.19    105.61 o
  -3  -6   4    14324.25    12791.81    252.33 o
  -2  -6   4     2151.42     2212.38    121.94 o
   0  -6   4     4011.81     4312.49     91.70 o
   1  -6   4    16111.50    17393.48    164.31 o
   2  -6   4     1640.91     1688.60     61.69 o
   3  -6   4     1012.74     1329.86     66.21 o
   4  -6   4     2798.21     2154.28     60.09 o
   5  -6   4    11299.62    11522.86    103.99 o
   6  -6   4     2076.53     2072.95     55.36 o
   7  -6   4      493.83      444.56     36.69 o
   8  -6   4    18445.62    18113.39    208.70 o
   9  -6   4      498.08      738.14    102.26 o
  10  -6   4    12955.33    12423.14    282.03 o
  11  -6   4       73.69      169.98    139.82 o
  12  -6   4    18214.72    17822.70    313.57 o
  13  -6   4      511.04      488.89    151.55 o
  14  -6   4     2438.42     2611.97    196.32 o
  15  -6   4      549.73      661.56    199.19 o
  16  -6   4      675.36      670.83    187.67 o
  17  -6   4       39.81        0.00    180.86 o
  18  -6   4       86.73        0.00    211.74 o
  19  -6   4     1314.93     1117.02    223.21 o
  20  -6   4      104.93       22.41    246.38 o
  21  -6   4        3.34      148.35    237.48 o
 -19  -5   4      663.73      594.99    267.86 o
 -18  -5   4     1023.59      868.59    262.31 o
 -17  -5   4      201.80      176.74    219.06 o
 -16  -5   4      661.26      408.70    220.86 o
 -15  -5   4     1705.84     1615.58    250.81 o
 -14  -5   4      103.85        0.00    197.16 o
 -13  -5   4     1393.56     1437.52    146.49 o
 -12  -5   4      618.73      662.40    128.17 o
 -11  -5   4    12076.37    13242.59    238.84 o
 -10  -5   4      639.77      549.04     85.96 o
  -9  -5   4     2199.04     2875.53     99.12 o
  -8  -5   4     5054.05     4931.05    119.97 o
  -7  -5   4     1523.84     1172.11     64.41 o
  -6  -5   4      864.59      677.00     51.86 o
  -5  -5   4     1371.43     1431.88     52.49 o
  -4  -5   4    19204.46    17797.25    198.81 o
  -3  -5   4      987.29      961.17    101.08 o
  -1  -5   4      186.60      105.85     93.08 o
   0  -5   4   128611.37   123951.70    942.59 o
   1  -5   4     1767.01     1729.04     52.07 o
   3  -5   4     4909.27     5261.87     94.44 o
   5  -5   4      142.70      267.25     66.37 o
   6  -5   4    14444.08    14201.13    166.23 o
   7  -5   4     8201.87     8256.92    229.94 o
   8  -5   4     1915.49     1867.33    103.55 o
   9  -5   4    25073.79    24846.55    262.14 o
  10  -5   4     1070.75     1170.45    158.68 o
  11  -5   4    16038.84    16292.46    736.01 o
  12  -5   4      312.61      340.63    146.98 o
  13  -5   4     3891.34     4027.96    207.52 o
  14  -5   4      213.16      142.70    164.13 o
  15  -5   4      227.56        0.00    182.61 o
  16  -5   4     1934.42     1976.12    217.50 o
  17  -5   4      655.17      516.09    201.51 o
  18  -5   4       87.97       17.13    188.96 o
  19  -5   4       47.74        0.00    227.20 o
  20  -5   4     1299.40     1107.55    247.57 o
  21  -5   4        8.02       64.26    251.43 o
 -19  -4   4       39.00        0.00    236.47 o
 -18  -4   4      739.59      597.10    239.76 o
 -17  -4   4      784.39      771.87    234.03 o
 -16  -4   4      420.21      423.58    224.83 o
 -15  -4   4      118.91        0.00    299.03 o
 -14  -4   4     1663.22     1413.57    338.16 o
 -13  -4   4      957.62      581.08    159.99 o
 -12  -4   4      148.41      117.67    141.21 o
 -11  -4   4     2696.21     2848.81    122.93 o
 -10  -4   4    10332.50    10794.49    251.71 o
  -9  -4   4      489.86      412.29     79.79 o
  -8  -4   4     5514.02     5070.26    128.90 o
  -7  -4   4     7181.42     6647.79    102.35 o
  -6  -4   4    16943.93    16533.03    134.65 o
  -5  -4   4      291.66      133.08     36.68 o
  -4  -4   4     5843.93     5537.70    158.72 o
  -3  -4   4    68690.48    64050.59    362.57 o
  -2  -4   4     1685.41     1723.80    112.06 o
   0  -4   4      564.07      420.44     51.52 o
   4  -4   4     4346.45     4201.10     67.38 o
   5  -4   4      674.16      535.79     67.43 o
   6  -4   4    26017.83    28865.18    294.90 o
   7  -4   4    10745.21    10519.08    190.49 o
   8  -4   4     3363.80     3649.33    144.97 o
   9  -4   4      449.98      491.18    117.02 o
  10  -4   4    55760.96    56203.95    469.20 o
  11  -4   4       60.28      248.88    140.27 o
  12  -4   4      635.00      457.96    146.41 o
  13  -4   4       70.51        9.76    154.85 o
  14  -4   4     1984.25     1721.25    214.66 o
  15  -4   4      731.93      697.82    189.17 o
  16  -4   4     1273.56     1257.87    207.46 o
  17  -4   4     2804.22     2492.85    248.19 o
  18  -4   4      318.36      275.43    200.88 o
  19  -4   4       11.71        0.00    200.86 o
  20  -4   4       57.95        0.00    244.38 o
 -19  -3   4      226.59      278.87    251.04 o
 -18  -3   4        0.58       74.34    225.46 o
 -17  -3   4      595.86      419.61    311.40 o
 -16  -3   4      530.66      432.61    312.02 o
 -15  -3   4      382.73      257.82    316.11 o
 -14  -3   4        7.69        0.00    131.10 o
 -13  -3   4     9031.59     9366.89    188.15 o
 -12  -3   4      522.53      560.75     98.99 o
 -11  -3   4      191.22      238.19     88.85 o
 -10  -3   4     4489.60     4335.52    124.21 o
  -9  -3   4    14362.95    14260.77    177.77 o
  -8  -3   4      643.02      691.05     73.63 o
  -7  -3   4    24397.98    24063.40    193.43 o
  -6  -3   4     9690.97    10795.49    113.63 o
  -5  -3   4    13569.23    12186.54    108.39 o
  -3  -3   4     5071.83     5070.25    131.65 o
  -2  -3   4   108303.20   123271.51   1900.72 o
   2  -3   4    11035.31    11369.33    100.29 o
   3  -3   4      882.30      980.47     62.69 o
   4  -3   4     3593.93     3480.75     60.21 o
   5  -3   4     4362.67     4416.92    123.75 o
   6  -3   4     2637.34     2109.96    116.13 o
   7  -3   4    21520.58    21890.32    470.41 o
   8  -3   4     4842.73     5617.09    166.20 o
   9  -3   4     9301.69    10004.17    344.49 o
  10  -3   4      574.30      684.59    139.10 o
  11  -3   4    18736.97    18119.96    307.67 o
  12  -3   4        5.75        0.00    158.77 o
  13  -3   4      127.83        0.00    163.59 o
  14  -3   4      296.79      279.95    164.46 o
  15  -3   4     5037.61     5802.46    305.32 o
  16  -3   4       28.09        0.00    187.49 o
  17  -3   4      449.64      408.63    204.57 o
  18  -3   4     1423.71     1031.56    236.16 o
  19  -3   4      236.83      173.01    226.61 o
  20  -3   4      104.98      122.51    204.58 o
 -20  -2   4      152.78        0.00    225.74 o
 -19  -2   4     1362.05     1253.62    371.76 o
 -18  -2   4      741.67      555.07    366.37 o
 -17  -2   4        7.33        0.00    332.57 o
 -16  -2   4     1410.19     1302.34    340.25 o
 -15  -2   4      304.23       33.77    273.29 o
 -14  -2   4      441.05      419.35    103.45 o
 -13  -2   4        9.34        9.09     92.29 o
 -12  -2   4    14896.71    14954.24    213.65 o
 -11  -2   4      330.48      110.07     89.03 o
 -10  -2   4     2441.91     2167.41    104.75 o
  -9  -2   4     2246.26     2122.85     95.42 o
  -8  -2   4     6253.48     6307.42     99.43 o
  -7  -2   4     2729.74     2669.74     76.07 o
  -6  -2   4    16884.88    17499.67    178.89 o
  -5  -2   4    24522.35    23943.18    156.99 o
  -4  -2   4     3134.83     3339.75     75.83 o
  -3  -2   4     6405.58     6958.84     70.08 o
  -2  -2   4       36.74       19.80     26.89 o
  -1  -2   4   286763.06   336743.44   4755.99 o
   0  -2   4     1281.80     1310.99     53.55 o
   2  -2   4      798.32      955.39     45.35 o
   3  -2   4     1401.33     1124.54     72.32 o
   4  -2   4      713.89      744.21     93.98 o
   5  -2   4    18984.11    20265.51    276.65 o
   6  -2   4    50819.52    52035.81   1276.20 o
   7  -2   4     4233.81     4303.18    151.26 o
   8  -2   4    29128.64    30130.62    823.14 o
   9  -2   4     2327.21     2724.80    155.92 o
  10  -2   4      453.62      443.56    145.54 o
  11  -2   4       15.23        0.00    150.49 o
  12  -2   4      960.49      899.17    201.12 o
  13  -2   4     1293.33     1414.24    185.86 o
  14  -2   4       41.62        0.00    163.22 o
  15  -2   4     2670.48     2807.35    227.65 o
  16  -2   4     2170.61     2731.36    231.19 o
  17  -2   4        0.96       18.88    205.92 o
  18  -2   4      105.81      111.42    202.00 o
  19  -2   4     2440.10     2327.01    274.85 o
  20  -2   4        0.90       60.05    256.32 o
 -20  -1   4      150.40       57.69    360.44 o
 -19  -1   4       60.72      102.65    363.50 o
 -18  -1   4     1586.19     1526.59    376.26 o
 -17  -1   4     1088.49      766.20    329.68 o
 -16  -1   4       27.04        0.00    289.66 o
 -15  -1   4     2433.20     2229.55    178.95 o
 -14  -1   4      388.12      439.16     99.19 o
 -13  -1   4      115.16        0.53     94.10 o
 -12  -1   4       10.61       21.86     92.90 o
 -11  -1   4    14420.46    13877.02    196.85 o
 -10  -1   4     3107.33     2934.78     94.02 o
  -8  -1   4     4432.42     4766.36     91.40 o
  -7  -1   4     4366.79     4149.31     97.43 o
  -6  -1   4     5308.72     5659.79     99.72 o
  -5  -1   4     2134.94     1766.06     65.11 o
  -4  -1   4    48161.78    45246.32    311.46 o
  -3  -1   4     5435.58     5543.17    105.90 o
   0  -1   4    53826.50    48078.17    225.04 o
   1  -1   4     1523.18     1260.20     46.74 o
   2  -1   4      363.17      376.65     39.42 o
   3  -1   4     3396.20     3942.41     78.79 o
   4  -1   4      585.25      495.69     95.52 o
   5  -1   4    21981.45    20947.84    252.57 o
   6  -1   4    41700.72    45497.39    675.55 o
   7  -1   4   130918.24   129362.06   1292.55 o
   8  -1   4     1539.25     1521.18    132.35 o
   9  -1   4    33127.54    30355.58    351.84 o
  10  -1   4      163.49      238.62    136.15 o
  11  -1   4     2259.38     2175.93    178.93 o
  12  -1   4      720.40      525.52    167.70 o
  13  -1   4     6477.25     6503.14    452.38 o
  14  -1   4      799.85      557.46    178.26 o
  15  -1   4      106.98       19.41    188.22 o
  16  -1   4     1088.10     1156.17    216.67 o
  17  -1   4     1458.82     1306.39    213.39 o
  18  -1   4       12.85        0.00    208.76 o
  19  -1   4      244.10      343.96    229.60 o
  20  -1   4      559.50      536.75    216.05 o
 -20   0   4      109.49       87.59    374.09 o
 -19   0   4      165.83      193.21    335.20 o
 -18   0   4      178.46       63.20    290.79 o
 -17   0   4      745.33      566.50    288.00 o
 -16   0   4     1113.56     1229.61    180.35 o
 -15   0   4       11.11        0.00    141.62 o
 -14   0   4     5797.93     5756.43    160.76 o
 -13   0   4      369.29      279.52     94.72 o
 -12   0   4     8348.33     8470.02    146.96 o
 -11   0   4     1745.02     1747.01     92.18 o
 -10   0   4    24846.32    26469.88    209.21 o
  -9   0   4     7584.18     8296.15    143.68 o
  -8   0   4     2313.75     2272.34     89.32 o
  -7   0   4     5417.29     5474.30    105.82 o
  -6   0   4      414.87      332.45     55.61 o
  -5   0   4     2939.51     2928.97     90.32 o
  -4   0   4     1528.45     1252.77     60.49 o
  -3   0   4    69544.47    72164.52    510.63 o
  -2   0   4      117.80       19.84     39.64 o
   0   0   4     5148.71     5189.14     91.57 o
   2   0   4     7211.04     6226.75     63.09 o
   3   0   4    54167.05    56537.57    330.70 o
   4   0   4      417.16      520.37     55.11 o
   5   0   4      469.87      654.52     46.15 o
   6   0   4    23664.30    25803.79    268.68 o
   7   0   4    18298.90    18201.40    251.46 o
   8   0   4    18724.64    16594.77    256.33 o
   9   0   4      942.65      606.57     65.84 o
  10   0   4     2518.02     2664.93    170.50 o
  11   0   4      324.04      239.88    157.14 o
  12   0   4     1290.79     1414.67    178.72 o
  13   0   4      688.42      709.35    176.23 o
  14   0   4     5578.33     5851.51    254.78 o
  15   0   4      598.09      397.55    195.04 o
  16   0   4        4.39        8.52    202.32 o
  17   0   4     1322.09     1189.30    217.05 o
  18   0   4      446.92      657.21    236.93 o
  19   0   4        0.77      105.56    230.67 o
  20   0   4       61.38       75.01    372.54 o
 -20   1   4     1033.62     1246.77    391.41 o
 -19   1   4      528.73      405.53    287.94 o
 -18   1   4       38.51        0.00    305.92 o
 -17   1   4      240.67      184.04    163.26 o
 -16   1   4      683.69      709.66    168.41 o
 -15   1   4      597.52      478.84    153.35 o
 -14   1   4        4.20        0.00     98.70 o
 -13   1   4     6840.14     7137.02    144.94 o
 -12   1   4      149.47      154.57     79.14 o
 -11   1   4      470.52      321.39     75.44 o
 -10   1   4     1686.12     1730.07     98.84 o
  -9   1   4    40893.55    40375.43    278.39 o
  -8   1   4     5592.22     5371.70    118.59 o
  -7   1   4     4708.92     4236.51     96.61 o
  -5   1   4    15710.35    15203.00    136.27 o
  -4   1   4     6472.02     6464.42     93.33 o
  -3   1   4     8683.30     7919.92    119.83 o
  -2   1   4      266.81      405.27     39.97 o
  -1   1   4       14.91       62.85     31.89 o
   1   1   4     4226.44     3670.36     51.75 o
   3   1   4    19947.35    18027.40    212.13 o
   4   1   4    28448.91    27269.57    308.37 o
   5   1   4    12140.42    12757.83    171.48 o
   6   1   4      301.69      207.50     34.02 o
   7   1   4    13289.97    14939.78    356.58 o
   8   1   4      816.98      703.22     46.98 o
   9   1   4     1215.94     1303.02     58.12 o
  10   1   4     1032.13     1013.82    201.48 o
  11   1   4     7276.73     8349.32    363.62 o
  12   1   4       36.01       35.80    166.10 o
  13   1   4       48.87      192.49    179.96 o
  14   1   4     1806.85     1961.74    212.81 o
  15   1   4     4047.01     4133.28    422.86 o
  16   1   4      618.61      671.90    208.38 o
  17   1   4      313.30      349.45    206.24 o
  18   1   4     1947.13     2129.15    273.60 o
  19   1   4       22.14      405.23    390.75 o
 -20   2   4       15.47      206.06    328.39 o
 -19   2   4      607.87      298.32    287.29 o
 -18   2   4      851.00      810.72    194.60 o
 -17   2   4      351.43      254.13    167.99 o
 -16   2   4     2481.74     2368.39    188.84 o
 -15   2   4     1132.41     1018.80    157.55 o
 -14   2   4      389.04      536.06     94.23 o
 -13   2   4      111.05       25.43     86.30 o
 -12   2   4      646.46      894.53     85.57 o
 -11   2   4       21.65        0.00     85.07 o
 -10   2   4      728.19      791.36     87.14 o
  -9   2   4     4235.98     4461.25    116.23 o
  -8   2   4    33439.51    34775.15    263.88 o
  -7   2   4     2418.49     2289.42     79.90 o
  -5   2   4    78404.31    78280.28    328.77 o
  -4   2   4      326.38      381.02     52.85 o
  -3   2   4     1360.61     1217.17     40.16 o
  -2   2   4      169.72      205.68     50.27 o
   0   2   4        0.84       68.25     41.88 o
   2   2   4    26149.09    23969.40    395.29 o
   3   2   4      948.05     1007.77     70.54 o
   4   2   4      264.64      231.09     58.81 o
   5   2   4    46503.87    45902.39    316.02 o
   6   2   4    15261.01    15294.84    130.69 o
   7   2   4       63.87        3.56     47.15 o
   8   2   4     6263.60     5994.37    139.66 o
   9   2   4        4.37        0.00     52.55 o
  10   2   4      380.40      286.40    146.49 o
  11   2   4      244.04      235.23    156.83 o
  12   2   4     6639.44     7031.45    252.40 o
  13   2   4     1236.16     1187.87    194.62 o
  14   2   4      141.19      324.43    185.50 o
  15   2   4     1640.43     1600.79    212.42 o
  16   2   4     1243.45     1001.16    204.56 o
  17   2   4      103.30      147.28    238.43 o
  18   2   4      389.65      165.82    377.01 o
  19   2   4     2337.93     2556.18    404.11 o
 -21   3   4       99.06        0.00    342.30 o
 -20   3   4      116.54      110.26    297.67 o
 -19   3   4        5.15        0.00    197.56 o
 -18   3   4      434.36      521.98    185.08 o
 -17   3   4     1102.02     1124.78    169.34 o
 -16   3   4       19.24        8.21    151.59 o
 -15   3   4     9829.87    10340.87    222.49 o
 -14   3   4      155.53      206.11     90.04 o
 -13   3   4      169.67      163.22     88.33 o
 -12   3   4       52.66        0.00     89.76 o
 -11   3   4    10165.68    10575.70    245.51 o
 -10   3   4      696.44      577.14     83.11 o
  -9   3   4     4431.77     4877.73    118.74 o
  -8   3   4     9774.06    10442.20    144.15 o
  -7   3   4     8236.71     8238.56    121.36 o
  -6   3   4     1386.29     1710.25     92.31 o
  -5   3   4    46049.08    44622.17    398.56 o
  -4   3   4    24888.07    25523.52    151.85 o
  -3   3   4     6091.59     5237.27     89.89 o
  -1   3   4      446.17      697.82     37.43 o
   0   3   4    33782.91    30085.16    225.18 o
   1   3   4       24.67      188.37     57.65 o
   2   3   4    80857.79    78973.02    776.46 o
   3   3   4    28143.16    29167.10    405.64 o
   4   3   4     6744.30     5572.37    104.45 o
   5   3   4       38.74       64.56     65.96 o
   6   3   4    10042.61    10135.09    153.09 o
   7   3   4     5256.73     4954.28     87.11 o
   8   3   4       10.18        2.64     61.18 o
   9   3   4     4717.31     4897.42    114.23 o
  10   3   4       99.93      161.68    148.39 o
  11   3   4       62.27      182.64    164.43 o
  12   3   4      413.04      393.84    175.42 o
  13   3   4    15424.85    15444.60    882.89 o
  14   3   4      186.17      203.38    191.32 o
  15   3   4       30.61        0.00    191.20 o
  16   3   4      141.48       84.75    210.70 o
  17   3   4      175.38        0.00    359.80 o
  18   3   4        0.65        0.00    354.07 o
  19   3   4      106.64       86.87    352.45 o
 -21   4   4     1353.22     1246.22    356.54 o
 -20   4   4      156.65      119.94    185.28 o
 -19   4   4      731.30      596.43    188.24 o
 -18   4   4       87.60        2.67    161.47 o
 -17   4   4      815.48     1000.88    176.35 o
 -16   4   4      649.83      640.16    134.95 o
 -15   4   4      575.58      471.72    125.17 o
 -14   4   4    13742.42    13990.42    168.68 o
 -13   4   4       29.16       45.12     75.59 o
 -12   4   4     2367.21     2490.70    102.01 o
 -11   4   4       11.39        0.00     74.87 o
 -10   4   4     6290.38     6809.55    129.31 o
  -9   4   4     1073.07     1156.72     69.81 o
  -8   4   4      810.58      995.27     64.77 o
  -7   4   4     3554.23     3410.13     77.02 o
  -6   4   4    25409.52    27413.18    163.44 o
  -4   4   4     5910.82     6125.56     69.33 o
  -3   4   4    75929.96    70762.73    601.54 o
  -2   4   4        2.49      121.68     94.89 o
   0   4   4     4905.22     5920.55     89.86 o
   1   4   4    21273.06    19255.95    295.24 o
   2   4   4     2932.28     3012.74    154.26 o
   3   4   4   137894.20   140502.98    788.01 o
   4   4   4    30461.75    31083.67    218.87 o
   5   4   4     5473.75     5412.52    112.90 o
   6   4   4     2913.97     2822.22     99.37 o
   7   4   4      849.75      757.14     62.90 o
   8   4   4     2046.35     1910.56     93.94 o
   9   4   4      539.94      488.67     80.05 o
  10   4   4     1902.38     2127.65    187.75 o
  11   4   4        4.52       17.25    167.44 o
  12   4   4     1940.78     1674.68    201.68 o
  13   4   4     3151.05     3295.68    290.54 o
  14   4   4     4233.11     4377.18    429.64 o
  15   4   4      733.38      466.37    246.10 o
  16   4   4       77.13      204.50    318.03 o
  17   4   4      441.56      317.16    374.88 o
  18   4   4       49.71        0.00    331.40 o
  19   4   4      109.21      249.73    408.79 o
 -21   5   4        0.18        0.00    298.68 o
 -20   5   4     1035.83      701.60    207.35 o
 -19   5   4      905.77      782.39    209.94 o
 -18   5   4      159.00       99.75    166.29 o
 -17   5   4      361.39      268.64    136.42 o
 -16   5   4      706.70      611.73    130.22 o
 -15   5   4      251.55      151.73    123.42 o
 -14   5   4      156.31       63.39     77.26 o
 -13   5   4    18635.36    19101.40    203.25 o
 -12   5   4       30.23       25.67     76.11 o
 -11   5   4     7387.13     7341.47    128.03 o
 -10   5   4      393.06      376.70     66.81 o
  -9   5   4    10436.98    10010.23    126.50 o
  -8   5   4     1755.50     1432.94     67.28 o
  -7   5   4     2997.43     3368.94     75.17 o
  -6   5   4    33857.91    33423.38    200.59 o
  -5   5   4       45.80       84.01     40.48 o
  -4   5   4       40.87       42.26     85.42 o
  -3   5   4     4796.66     4138.81    131.32 o
  -2   5   4      318.89      430.16     92.23 o
  -1   5   4      339.74      252.72     32.18 o
   0   5   4    34741.04    39856.43    249.70 o
   1   5   4    22346.97    21468.71    167.67 o
   2   5   4    20326.19    21019.45    174.15 o
   3   5   4     5855.14     5445.96    112.88 o
   4   5   4    37601.14    35636.00    245.15 o
   5   5   4    17749.34    17309.65    187.63 o
   6   5   4      142.22      220.55     82.96 o
   7   5   4    16752.75    17277.03    165.31 o
   8   5   4     1400.14     1168.18     93.99 o
   9   5   4      872.44      760.73     91.59 o
  10   5   4       85.01      110.04    161.69 o
  11   5   4    10898.35    11192.41    296.53 o
  12   5   4      212.89      272.05    189.93 o
  13   5   4      123.21      132.08    194.17 o
  14   5   4      897.82      685.76    187.88 o
  15   5   4     1316.89     1059.34    222.46 o
  16   5   4      836.37      662.23    333.55 o
  17   5   4      239.35      319.35    377.87 o
  18   5   4      877.79      815.45    373.53 o
 -21   6   4      140.44       40.44    249.79 o
 -20   6   4      239.74       60.00    192.96 o
 -19   6   4     1950.73     1977.28    227.39 o
 -18   6   4      858.27      767.30    143.95 o
 -17   6   4       72.28        0.96    133.52 o
 -16   6   4     1405.77     1039.00    135.79 o
 -15   6   4      170.15       48.48    121.80 o
 -14   6   4     2852.60     2688.93    132.53 o
 -13   6   4      133.20        1.04     99.69 o
 -12   6   4     8796.71     9362.75    173.43 o
 -11   6   4      480.33      471.74     92.77 o
 -10   6   4     8387.79     8585.18    174.90 o
  -9   6   4     2082.43     2060.99     87.63 o
  -8   6   4    15155.03    14161.42    157.88 o
  -7   6   4      105.86       22.41     52.96 o
  -6   6   4       38.33      158.60     46.70 o
  -5   6   4    56010.72    55065.91    366.91 o
  -4   6   4     1062.84      988.63     94.77 o
  -3   6   4     8994.41     9050.41     77.71 o
   0   6   4      468.82      583.88     49.62 o
   1   6   4    42575.00    40476.30    295.63 o
   2   6   4     1471.54     1431.80     81.89 o
   3   6   4       82.87      144.87     93.54 o
   4   6   4      456.01      373.17     94.98 o
   5   6   4    12439.45    12128.73    169.62 o
   6   6   4      864.69     1260.54    151.40 o
   7   6   4      598.02      654.90     81.02 o
   8   6   4     4482.54     4290.85    130.55 o
   9   6   4      804.99      686.88     97.95 o
  10   6   4    12553.45    13133.06    304.71 o
  11   6   4       68.63       51.84    172.45 o
  12   6   4     8261.23     8955.42    286.63 o
  13   6   4        5.31        0.00    182.19 o
  14   6   4      376.30      413.38    190.48 o
  15   6   4      612.73      730.45    369.21 o
  16   6   4      494.87      300.27    332.96 o
  17   6   4       88.55      173.29    373.42 o
  18   6   4       45.06      211.49    402.30 o
 -21   7   4      131.30      182.11    248.12 o
 -20   7   4        4.57        0.00    281.14 o
 -19   7   4      513.31      525.90    163.49 o
 -18   7   4     1557.64     1443.03    160.83 o
 -17   7   4     1608.56     1527.20    158.42 o
 -16   7   4       13.28        0.00    126.96 o
 -15   7   4     1619.79     1443.24    136.76 o
 -14   7   4      353.90      251.00    101.05 o
 -13   7   4     5510.70     5454.76    153.30 o
 -12   7   4        0.12       35.39     92.10 o
 -11   7   4    30698.83    33250.46    353.12 o
 -10   7   4      665.83      521.67     78.96 o
  -9   7   4     1298.08     1214.25     78.79 o
  -8   7   4     5017.91     5533.32    108.68 o
  -7   7   4     1675.98     1284.75     64.97 o
  -6   7   4    10742.39    10565.64    112.73 o
  -5   7   4     1721.70     2157.80    101.22 o
  -4   7   4     6008.07     6882.78    178.52 o
  -3   7   4     3830.13     3232.39     95.73 o
  -1   7   4       75.96       66.93     38.59 o
   0   7   4    35014.57    34141.52    186.79 o
   1   7   4     2375.58     2394.78     75.50 o
   2   7   4     4040.28     4377.26    204.73 o
   3   7   4     1183.26     1111.08     90.57 o
   4   7   4     4179.20     3723.37    128.66 o
   5   7   4      461.89      375.45     96.39 o
   6   7   4     1662.08     1579.76    146.83 o
   7   7   4      134.36      235.02     79.49 o
   8   7   4       43.63       12.31     90.77 o
   9   7   4     7851.07     8046.96    174.98 o
  10   7   4       26.83      211.99    172.98 o
  11   7   4     3214.68     3495.50    226.33 o
  12   7   4       31.13       88.46    178.75 o
  13   7   4     1509.72     1677.21    353.08 o
  14   7   4      518.73      258.19    357.03 o
  15   7   4      526.96      773.77    379.44 o
  16   7   4      915.15      561.27    338.42 o
  17   7   4      210.81       97.72    387.93 o
 -21   8   4      398.00      348.64    284.37 o
 -20   8   4       62.29       17.99    204.25 o
 -19   8   4      184.75      128.82    203.19 o
 -18   8   4     1335.89     1552.96    211.42 o
 -17   8   4     2000.08     2201.73    165.29 o
 -16   8   4     1391.56     1320.74    144.81 o
 -15   8   4        0.59        0.00    134.60 o
 -14   8   4     4282.35     4802.34    216.18 o
 -13   8   4       25.55        2.77     98.40 o
 -12   8   4     9856.63    10844.96    219.28 o
 -11   8   4       43.93       48.54     83.87 o
 -10   8   4      452.40      401.05     78.91 o
  -9   8   4       11.22        0.00     69.26 o
  -8   8   4      842.20      519.53     64.37 o
  -7   8   4     6054.22     5828.44     98.64 o
  -6   8   4     9548.33    10079.95    106.11 o
  -5   8   4      232.78      191.37     29.25 o
  -3   8   4    43529.09    37974.73    253.34 o
  -2   8   4      767.34      591.16     76.01 o
  -1   8   4    13322.09    12175.75    113.56 o
   0   8   4     2598.24     3089.94     98.86 o
   1   8   4    14574.74    14420.46    196.80 o
   2   8   4     5013.93     4931.30    101.05 o
   3   8   4       86.14      152.72     80.65 o
   4   8   4    22928.28    24319.07    259.27 o
   5   8   4     1126.46     1164.91    108.54 o
   6   8   4     7261.16     7448.77    166.39 o
   7   8   4      391.62      425.06    108.95 o
   8   8   4     5148.54     4849.59    144.76 o
   9   8   4      296.97      223.28    107.00 o
  10   8   4    10464.52    10716.32    290.45 o
  11   8   4        0.75        0.00    168.50 o
  12   8   4     1141.59     1029.23    320.86 o
  13   8   4      116.59      163.93    330.36 o
  14   8   4      707.63      702.55    365.77 o
  15   8   4      290.51      368.63    352.63 o
  16   8   4      195.80      199.40    339.27 o
  17   8   4      577.75      317.00    411.12 o
 -21   9   4        0.06        0.00    321.47 o
 -20   9   4      364.23      323.94    207.12 o
 -19   9   4     1161.59      839.32    202.45 o
 -18   9   4       32.07      131.79    190.10 o
 -17   9   4     2200.35     2499.79    226.09 o
 -16   9   4      400.12      405.38    185.05 o
 -15   9   4     1387.93     1372.90    157.11 o
 -14   9   4        0.35        7.41     94.09 o
 -13   9   4    15252.12    15075.10    216.83 o
 -12   9   4       29.97        0.00     91.92 o
 -11   9   4     1111.00     1045.60     99.86 o
 -10   9   4        8.89        0.00     74.11 o
  -9   9   4     2433.38     2389.24     91.97 o
  -8   9   4     1256.24     1296.00     74.50 o
  -7   9   4     1742.76     1552.60     74.89 o
  -6   9   4     9155.24     9985.54    146.60 o
  -5   9   4     2450.56     2078.47     53.11 o
  -3   9   4      730.85      721.16     58.44 o
  -2   9   4    61832.79    61957.35    448.15 o
  -1   9   4     1591.34     1931.69     86.68 o
   0   9   4    25120.67    25543.10    181.53 o
   1   9   4      905.76      731.01     70.50 o
   2   9   4     8500.46     7645.62    162.63 o
   3   9   4      736.12      754.48     82.29 o
   4   9   4      591.28      549.19    105.03 o
   5   9   4     5937.60     5425.24    152.97 o
   6   9   4     3254.77     3573.07    145.89 o
   7   9   4     2665.72     2333.15    137.97 o
   8   9   4     3040.16     3402.11    125.82 o
   9   9   4     5188.92     5499.69    298.37 o
  10   9   4       36.53      119.37    168.20 o
  11   9   4     3736.86     3935.95    383.71 o
  12   9   4      235.87      199.80    304.15 o
  13   9   4      179.83        0.00    314.56 o
  14   9   4       94.43        0.00    319.64 o
  15   9   4      815.61      906.41    355.21 o
  16   9   4      119.71        0.00    352.38 o
 -21  10   4      300.60      215.64    197.35 o
 -20  10   4        7.52        0.00    212.39 o
 -19  10   4     2428.11     2647.08    250.92 o
 -18  10   4     1194.82     1109.62    209.52 o
 -17  10   4        1.11      100.03    171.04 o
 -16  10   4      250.59      134.17    251.14 o
 -15  10   4      502.21      226.88    249.14 o
 -14  10   4     4940.45     4878.78    192.33 o
 -13  10   4      104.60       51.58     91.28 o
 -12  10   4    10023.61     9839.22    175.35 o
 -11  10   4     1085.27      998.61    100.33 o
 -10  10   4      817.91      945.23    122.16 o
  -9  10   4      147.04       81.21     66.57 o
  -8  10   4    23349.79    23765.19    194.52 o
  -7  10   4       10.83       38.68     44.74 o
  -6  10   4      106.51       75.40     33.08 o
  -5  10   4    14136.68    13431.45    357.65 o
  -4  10   4       97.22      100.78     55.40 o
  -3  10   4     4918.57     5167.96    104.13 o
  -2  10   4     1423.43     1239.88     84.07 o
  -1  10   4    32161.47    31925.04    248.63 o
   0  10   4       18.12        4.27     63.61 o
   1  10   4     2942.18     3075.73     96.45 o
   2  10   4      272.22      315.83     86.49 o
   3  10   4      466.64      515.91     86.60 o
   4  10   4     2066.74     2215.84    108.98 o
   5  10   4     6241.60     5918.60    142.95 o
   6  10   4     8165.89     8959.10    208.33 o
   7  10   4      853.85      764.31    130.69 o
   8  10   4     5303.77     5729.49    148.36 o
   9  10   4      124.60       54.78    113.14 o
  10  10   4     1074.81      861.83    318.63 o
  11  10   4       25.05        0.00    294.98 o
  12  10   4     1285.88     1581.18    372.32 o
  13  10   4      537.73      601.06    366.49 o
  14  10   4        1.68        0.00    353.24 o
  15  10   4      441.26      261.55    247.08 o
  16  10   4      565.28      505.70    264.07 o
 -21  11   4      114.82        0.00    221.74 o
 -20  11   4      553.31      416.22    185.91 o
 -19  11   4      231.36      202.81    196.30 o
 -18  11   4     1804.69     1887.18    230.02 o
 -17  11   4     2063.28     2163.78    229.10 o
 -16  11   4      282.74       57.64    268.21 o
 -15  11   4     1737.39     1818.69    279.08 o
 -14  11   4      183.65       68.09    130.37 o
 -13  11   4      696.11      526.83    137.48 o
 -12  11   4      135.84       39.68    128.89 o
 -11  11   4    18627.06    20232.01    790.04 o
 -10  11   4     3721.05     4122.37    120.26 o
  -9  11   4     1399.65     1191.76     79.41 o
  -8  11   4     8540.55     8636.01    126.15 o
  -7  11   4     3415.58     3558.76    187.59 o
  -6  11   4     2034.40     1976.45    157.84 o
  -5  11   4       19.79       14.83     58.44 o
  -4  11   4    37300.61    37345.98    313.47 o
  -3  11   4        5.65       13.20     66.56 o
  -2  11   4     2964.89     2563.26    104.77 o
  -1  11   4       12.49       10.78     81.50 o
   0  11   4    22824.61    22993.55    348.38 o
   1  11   4      144.01       81.23     76.99 o
   2  11   4      306.41      363.16     84.96 o
   3  11   4     4028.72     4252.08    144.17 o
   4  11   4      412.54      337.28     97.37 o
   5  11   4     7309.79     7081.66    157.15 o
   6  11   4     9111.55     9777.50    179.82 o
   7  11   4    11313.70    11214.05    193.96 o
   8  11   4      114.25      134.94     92.90 o
   9  11   4     5086.50     4666.71    179.81 o
  10  11   4      232.21       96.62    187.14 o
  11  11   4       47.02        0.00    202.54 o
  12  11   4       19.62        0.00    204.11 o
  13  11   4      757.10      772.61    251.04 o
  14  11   4      234.78      175.53    228.91 o
  15  11   4        0.11       39.78    254.06 o
 -21  12   4      553.80      375.78    237.16 o
 -20  12   4      456.59       46.32    222.15 o
 -19  12   4      257.26      166.24    198.94 o
 -18  12   4      785.62      612.70    213.27 o
 -17  12   4     1216.17     1305.87    300.62 o
 -16  12   4     5860.17     6187.41    392.51 o
 -15  12   4       63.20        0.00    253.46 o
 -14  12   4     2562.70     2399.92    254.32 o
 -13  12   4        0.57       35.96    131.47 o
 -12  12   4       82.40       74.13    132.01 o
 -11  12   4      564.77      483.03    143.48 o
 -10  12   4    16919.63    17809.17    307.95 o
  -9  12   4     1422.40     1313.52    156.38 o
  -8  12   4      448.55      922.45    255.32 o
  -7  12   4    11146.34    10698.24    359.56 o
  -6  12   4     3221.46     3098.51    132.04 o
  -5  12   4       69.18       29.18     63.20 o
  -4  12   4     3547.05     3589.86    107.45 o
  -3  12   4    28451.79    25635.66    265.88 o
  -2  12   4      188.63      103.29     81.32 o
  -1  12   4     2446.82     2462.44    113.00 o
   0  12   4      102.70      136.15     96.12 o
   1  12   4    11256.30    11009.68    160.68 o
   2  12   4        0.10       22.75     90.15 o
   3  12   4       88.33      108.05     95.76 o
   4  12   4      370.03      636.87    119.45 o
   5  12   4      311.20      542.21    128.38 o
   6  12   4     1286.12     1536.75    123.41 o
   7  12   4     6361.61     6412.73    144.76 o
   8  12   4     8244.95     8681.35    218.88 o
   9  12   4        6.64       23.72    133.15 o
  10  12   4     1519.53     1344.88    231.82 o
  11  12   4       52.35       14.16    208.78 o
  12  12   4       60.01        0.00    227.26 o
  13  12   4        8.63        0.00    207.53 o
  14  12   4     1045.26      842.19    280.72 o
  15  12   4       53.34        0.00    246.39 o
 -20  13   4      572.67      683.28    224.17 o
 -19  13   4      905.51      825.83    210.60 o
 -18  13   4       39.76        0.00    211.39 o
 -17  13   4      455.95      409.63    313.09 o
 -16  13   4     2019.25     1662.59    328.47 o
 -15  13   4     1098.89     1124.45    296.70 o
 -14  13   4        6.23       84.29    137.44 o
 -13  13   4     3174.34     3406.87    186.52 o
 -12  13   4      418.42      447.38    138.16 o
 -11  13   4       17.52      102.14    140.64 o
 -10  13   4      118.39       47.76    147.94 o
  -9  13   4    22015.05    20638.08    388.10 o
  -8  13   4     1476.49     1333.17    166.65 o
  -7  13   4       22.02       11.66    144.54 o
  -6  13   4     2603.46     2692.35    100.71 o
  -5  13   4     3140.07     2970.82    104.61 o
  -3  13   4     4365.08     5077.85    132.44 o
  -2  13   4     9543.58    10534.66    176.29 o
  -1  13   4      837.23      855.08    103.83 o
   0  13   4      956.70     1179.34    117.17 o
   1  13   4     1566.37     1338.42    102.71 o
   2  13   4    12888.29    12387.96    185.92 o
   3  13   4      147.19      140.65     99.31 o
   4  13   4     1821.03     1744.81    122.64 o
   5  13   4     2693.30     2957.33    157.73 o
   6  13   4      217.47      178.52    132.86 o
   7  13   4      400.67      447.85    116.24 o
   8  13   4      215.90      262.53    131.56 o
   9  13   4     1493.92     1539.86    158.91 o
  10  13   4       18.42        0.00    200.21 o
  11  13   4     1098.20     1041.53    229.72 o
  12  13   4      182.36       42.51    225.99 o
  13  13   4       49.78      133.39    247.46 o
  14  13   4      223.92      132.13    243.93 o
 -20  14   4        3.53        0.00    210.69 o
 -19  14   4      508.01      577.37    213.66 o
 -18  14   4      429.30      326.29    219.61 o
 -17  14   4      111.91       14.70    315.52 o
 -16  14   4      920.16      739.72    328.36 o
 -15  14   4      497.18      735.57    307.18 o
 -14  14   4     1219.20     1049.41    168.33 o
 -13  14   4       19.52      110.40    141.87 o
 -12  14   4     1278.14     1236.21    160.97 o
 -11  14   4       42.35       19.93    152.22 o
 -10  14   4      710.62      513.43    168.45 o
  -9  14   4     3350.99     3397.33    203.23 o
  -8  14   4    19384.96    20002.87   1191.53 o
  -7  14   4     1761.04     1564.23     92.19 o
  -6  14   4     3118.62     3448.82    114.36 o
  -5  14   4     8839.37     9519.59    279.61 o
  -4  14   4      838.05      753.96    102.74 o
  -3  14   4      130.66      151.41     89.37 o
  -2  14   4       22.27       57.42     93.13 o
  -1  14   4     4235.84     3744.97    188.32 o
   0  14   4      984.40     1108.79    122.20 o
   1  14   4     2502.96     2245.91    142.32 o
   2  14   4     6918.19     7300.86    161.53 o
   3  14   4     2982.59     2900.44    132.03 o
   4  14   4        1.13       64.58    107.60 o
   5  14   4     3687.29     4241.15    151.65 o
   6  14   4     3756.85     3521.34    176.06 o
   7  14   4       52.47       91.82    119.09 o
   8  14   4     1790.49     1952.42    162.59 o
   9  14   4       52.75        0.00    140.89 o
  10  14   4      359.31      157.71    210.41 o
  11  14   4        0.36        0.00    227.92 o
  12  14   4     1162.01     1143.21    247.96 o
  13  14   4       98.18        0.00    239.74 o
 -20  15   4      424.32      432.41    204.88 o
 -19  15   4        1.26       21.70    215.91 o
 -18  15   4      267.89      261.98    326.61 o
 -17  15   4      904.81      790.30    332.02 o
 -16  15   4        0.67       15.91    312.51 o
 -15  15   4     3493.84     3611.17    370.53 o
 -14  15   4      222.90      133.60    156.87 o
 -13  15   4      167.92      146.86    194.85 o
 -12  15   4        2.08       16.34    150.82 o
 -11  15   4     3276.61     3504.91    204.06 o
 -10  15   4     2031.77     1995.47    184.55 o
  -9  15   4       59.35      157.94    165.03 o
  -8  15   4     4174.13     3929.48    214.50 o
  -7  15   4     8258.35     8881.46    468.77 o
  -6  15   4      880.15      956.36    102.23 o
  -5  15   4     5257.24     5163.38    139.29 o
  -4  15   4    18819.89    20145.89    291.31 o
  -3  15   4      192.70      195.75     95.23 o
  -2  15   4     1368.38     1289.15    114.81 o
  -1  15   4       64.88       55.56    105.37 o
   0  15   4     6752.90     6361.79    179.68 o
   1  15   4     1145.96      862.57    125.40 o
   2  15   4     8372.36     8259.86    270.29 o
   3  15   4     2266.62     2797.19    136.92 o
   4  15   4     1138.69      935.06    123.37 o
   5  15   4       60.04        6.22    118.27 o
   6  15   4     1581.27     1806.44    138.97 o
   7  15   4     3959.04     4394.62    151.30 o
   8  15   4      183.91      103.15    145.70 o
   9  15   4      603.32      537.83    145.74 o
  10  15   4        2.16        0.00    216.04 o
  11  15   4      385.34      532.74    228.20 o
  12  15   4       19.52        0.00    234.68 o
  13  15   4     1239.60     1067.17    273.78 o
 -20  16   4      397.97      343.57    227.31 o
 -19  16   4      422.29      569.16    225.00 o
 -18  16   4      170.38       63.08    335.59 o
 -17  16   4      198.41      318.20    321.84 o
 -16  16   4     2300.71     2747.53    360.95 o
 -15  16   4       72.17       99.56    268.91 o
 -14  16   4     4950.89     4692.20    228.42 o
 -13  16   4       53.08       71.33    163.40 o
 -12  16   4     1601.64     1544.43    177.44 o
 -11  16   4      591.31      308.44    167.06 o
 -10  16   4     4684.09     5122.52    230.36 o
  -9  16   4     1420.73     1543.02    180.46 o
  -8  16   4      257.62      271.35    172.18 o
  -7  16   4      579.19      623.97    174.03 o
  -6  16   4     5387.60     5309.97    230.50 o
  -5  16   4      674.89      816.70    263.43 o
  -4  16   4     1449.32     1134.11    105.87 o
  -3  16   4     5765.25     5906.64    176.73 o
  -2  16   4      715.23      720.39    147.17 o
  -1  16   4     1275.30     1375.97    123.75 o
   0  16   4      724.28      427.26    121.59 o
   1  16   4     4301.40     4270.73    169.06 o
   2  16   4       99.99      161.45    126.61 o
   3  16   4     6304.43     6057.79    192.83 o
   4  16   4     2111.85     2121.48    142.55 o
   5  16   4      368.89      390.21    124.31 o
   6  16   4       59.54       50.47    123.27 o
   7  16   4       52.92       35.05    124.42 o
   8  16   4      686.21      564.46    153.93 o
   9  16   4       17.91        0.00    155.24 o
  10  16   4      726.14      767.05    226.98 o
  11  16   4       32.38      185.21    250.37 o
  12  16   4       96.01       64.71    262.28 o
 -19  17   4      473.53      423.08    239.50 o
 -18  17   4      237.51      148.34    340.30 o
 -17  17   4       39.95        0.00    278.31 o
 -16  17   4      315.36      112.55    296.33 o
 -15  17   4      431.88      746.59    314.93 o
 -14  17   4       22.04       47.17    176.67 o
 -13  17   4     3375.18     3387.49    225.03 o
 -12  17   4      121.30      168.44    171.54 o
 -11  17   4       48.64       39.86    174.01 o
 -10  17   4      335.68      282.69    173.69 o
  -9  17   4     4908.48     4478.35    226.82 o
  -8  17   4     1508.96     1297.11    181.04 o
  -7  17   4       25.98        0.00    174.48 o
  -6  17   4     6830.97     7564.12    472.29 o
  -5  17   4     2040.77     1961.22    252.13 o
  -4  17   4       25.71       30.63    174.67 o
  -3  17   4        3.72        8.25     98.46 o
  -2  17   4     2711.61     2931.33    139.38 o
  -1  17   4        5.31        0.56    112.36 o
   0  17   4      240.04      266.02    120.87 o
   1  17   4      772.15      752.31    137.68 o
   2  17   4     4519.17     4041.58    201.37 o
   3  17   4       17.18       70.20    131.52 o
   4  17   4     2500.28     2571.66    165.80 o
   5  17   4     2918.77     2940.88    152.70 o
   6  17   4       64.32       23.26    149.93 o
   7  17   4      458.94      341.14    137.00 o
   8  17   4        9.17        0.00    146.39 o
   9  17   4      336.69      190.96    208.30 o
  10  17   4        0.01        0.00    223.45 o
  11  17   4      938.30      767.18    229.90 o
 -19  18   4      448.27      230.76    229.19 o
 -18  18   4      548.63      692.69    305.69 o
 -17  18   4      175.53      221.71    339.30 o
 -16  18   4      517.00      377.14    330.47 o
 -15  18   4      126.67      116.87    271.50 o
 -14  18   4     1304.46      960.26    192.77 o
 -13  18   4       12.86       32.79    172.66 o
 -12  18   4     5499.77     5862.03    307.91 o
 -11  18   4       74.00       33.88    174.74 o
 -10  18   4      643.27      442.09    178.65 o
  -9  18   4      382.71      438.15    181.60 o
  -8  18   4     4137.65     4461.72    236.86 o
  -7  18   4     4072.35     3503.09    220.00 o
  -6  18   4      278.86      234.44    176.07 o
  -5  18   4     5828.75     6324.92    260.07 o
  -4  18   4      953.62      799.15    185.92 o
  -3  18   4       12.05        0.00    179.35 o
  -2  18   4       73.52       76.16    173.69 o
  -1  18   4     3546.51     3374.22    158.71 o
   0  18   4       28.16       86.97    121.64 o
   1  18   4     1381.62     1163.51    141.15 o
   2  18   4      441.79      331.51    135.49 o
   3  18   4     3113.05     3363.91    245.82 o
   4  18   4       82.97      202.85    142.05 o
   5  18   4      782.45      982.82    203.39 o
   6  18   4     1409.78     1412.78    174.55 o
   7  18   4       71.02       13.38    151.49 o
   8  18   4      218.36       48.14    166.04 o
   9  18   4      113.40        0.00    230.12 o
  10  18   4      659.60      654.30    247.69 o
 -18  19   4      479.60      400.87    372.42 o
 -17  19   4      849.21      713.66    320.02 o
 -16  19   4       61.43        0.00    315.02 o
 -15  19   4       25.24        0.00    323.79 o
 -14  19   4      178.22      179.90    292.54 o
 -13  19   4     1277.30     1127.34    203.76 o
 -12  19   4        0.75        5.68    178.87 o
 -11  19   4     4028.41     4024.37    241.24 o
 -10  19   4       46.76       77.38    184.96 o
  -9  19   4      464.46      370.40    183.41 o
  -8  19   4      699.85      743.09    187.75 o
  -7  19   4     3748.55     3802.82    240.98 o
  -6  19   4     2297.59     2372.14    217.11 o
  -5  19   4       26.58      208.57    183.10 o
  -4  19   4     2885.19     2869.93    223.14 o
  -3  19   4      328.12      431.63    178.19 o
  -2  19   4      198.34      272.13    205.10 o
  -1  19   4        4.44       34.48    165.20 o
   0  19   4     3522.05     3648.70    171.55 o
   1  19   4       51.43       89.54    125.98 o
   2  19   4     1527.03     1195.16    155.67 o
   3  19   4      913.87      891.43    154.78 o
   4  19   4      661.27      489.02    187.53 o
   5  19   4        0.74       56.02    180.66 o
   6  19   4       54.39       87.05    166.85 o
   7  19   4      406.29      286.32    178.93 o
   8  19   4        0.06       50.17    200.63 o
   9  19   4      268.46      288.05    284.67 o
 -18  20   4       92.87      487.63    321.26 o
 -17  20   4      180.75        0.00    364.25 o
 -16  20   4      262.40       78.16    279.30 o
 -15  20   4       54.87       27.61    320.49 o
 -14  20   4      718.65      850.81    338.00 o
 -13  20   4        0.56        0.00    179.88 o
 -12  20   4      922.34      720.22    210.95 o
 -11  20   4        8.79        0.00    194.75 o
 -10  20   4      692.92      609.43    186.45 o
  -9  20   4      372.92      353.94    174.24 o
  -8  20   4      594.49      825.22    193.82 o
  -7  20   4      883.46      775.96    203.09 o
  -6  20   4     2403.91     2140.96    217.85 o
  -5  20   4      602.06      620.47    195.67 o
  -4  20   4       57.01       30.06    178.00 o
  -3  20   4     2321.02     2325.40    216.54 o
  -2  20   4       23.56       56.60    192.06 o
  -1  20   4      563.19      541.10    184.13 o
   0  20   4       29.89        0.00    186.28 o
   1  20   4     1551.65     1455.53    188.37 o
   2  20   4      214.87      320.79    141.69 o
   3  20   4      571.01      400.52    173.41 o
   4  20   4     1931.11     2161.42    379.96 o
   5  20   4      278.51      183.97    205.10 o
   6  20   4      243.77       86.22    174.96 o
   7  20   4      140.06       78.36    195.49 o
   8  20   4      212.39      163.08    194.99 o
 -17  21   4      238.75        7.59    357.04 o
 -16  21   4       71.48      133.00    336.81 o
 -15  21   4      612.83      468.68    318.46 o
 -14  21   4        1.25        0.00    335.49 o
 -13  21   4     1940.46     1952.62    230.97 o
 -12  21   4      178.38      148.86    194.79 o
 -11  21   4      542.53      457.83    210.82 o
 -10  21   4        1.42        0.00    190.10 o
  -9  21   4      732.84      708.91    211.51 o
  -8  21   4      565.84      481.60    200.16 o
  -7  21   4        7.21        0.00    179.49 o
  -6  21   4     1637.85     1502.47    223.31 o
  -5  21   4     1521.84     1457.73    213.28 o
  -4  21   4      266.51      215.02    190.36 o
  -3  21   4      140.30       79.10    194.69 o
  -2  21   4     4441.40     4462.88    698.48 o
  -1  21   4       65.31      121.49    191.58 o
   0  21   4      576.93      619.69    203.89 o
   1  21   4        8.26        0.21    177.15 o
   2  21   4      946.24     1028.36    331.26 o
   3  21   4      171.60        8.05    328.06 o
   4  21   4      163.38      418.22    351.33 o
   5  21   4     1028.26      998.56    184.26 o
   6  21   4      235.83      123.27    199.98 o
   7  21   4       52.14        0.00    202.29 o
 -16  22   4      175.86      197.20    347.09 o
 -15  22   4      104.96       25.23    305.07 o
 -14  22   4     1249.61      901.68    358.23 o
 -13  22   4        0.79        0.00    194.83 o
 -12  22   4     1765.66     1719.09    241.34 o
 -11  22   4      399.85      379.24    196.11 o
 -10  22   4      125.90       92.95    218.25 o
  -9  22   4        3.00        0.00    195.77 o
  -8  22   4      936.04     1046.91    226.36 o
  -7  22   4      127.32       72.37    183.99 o
  -6  22   4       11.44       13.17    204.55 o
  -5  22   4     1545.00     1756.72    299.44 o
  -4  22   4      493.45      383.14    331.54 o
  -3  22   4      356.98      338.49    179.76 o
  -2  22   4      122.68      249.55    195.71 o
  -1  22   4     3055.59     3015.45    249.52 o
   0  22   4      118.10      146.01    192.91 o
   1  22   4      137.46      417.01    313.68 o
   2  22   4      223.75      133.67    348.08 o
   3  22   4      273.15      332.10    373.05 o
   4  22   4      106.24        0.00    296.53 o
   5  22   4      201.65      342.64    242.80 o
   6  22   4      387.63      527.65    316.84 o
 -15  23   4        6.41      161.29    327.13 o
 -14  23   4        2.92        0.00    302.21 o
 -13  23   4      280.72      413.14    209.51 o
 -12  23   4        0.37        0.00    206.81 o
 -11  23   4     1890.86     1803.63    238.26 o
 -10  23   4      407.14      239.07    204.20 o
  -9  23   4       75.28       67.47    221.17 o
  -8  23   4      581.60      616.78    221.75 o
  -7  23   4      386.16      327.44    198.15 o
  -6  23   4        9.94        0.00    210.08 o
  -5  23   4       16.22        0.00    201.34 o
  -4  23   4      923.01     1070.19    244.82 o
  -3  23   4       29.42       51.47    211.87 o
  -2  23   4       41.11      103.14    213.28 o
  -1  23   4       12.76        0.00    212.79 o
   0  23   4     1377.72     1549.59    404.06 o
   1  23   4      287.60      399.31    383.30 o
   2  23   4        3.43        0.00    374.38 o
   3  23   4      620.39      362.12    334.34 o
   4  23   4      180.69       71.45    224.67 o
 -14  24   4       58.24       98.77    298.50 o
 -13  24   4       25.32        0.00    216.22 o
 -12  24   4      118.26       86.19    234.85 o
 -11  24   4       21.01       30.23    193.37 o
 -10  24   4     1573.70     1830.37    247.18 o
  -9  24   4      274.49      228.11    233.20 o
  -8  24   4       15.05        0.00    210.25 o
  -7  24   4      757.96      575.00    210.00 o
  -6  24   4      329.32      256.02    209.00 o
  -5  24   4      126.26      242.51    231.43 o
  -4  24   4       42.14       98.67    205.71 o
  -3  24   4     1798.42     1733.11    240.44 o
  -2  24   4        2.87        0.00    364.49 o
  -1  24   4       50.46       61.09    321.91 o
   0  24   4        0.55       71.86    322.05 o
   1  24   4     1166.90     1237.38    346.89 o
   2  24   4        2.39        0.00    327.26 o
   3  24   4       14.11        0.00    363.28 o
 -12  25   4        1.67        0.00    220.01 o
 -11  25   4      449.84      503.73    229.93 o
 -10  25   4       38.42       35.45    228.37 o
  -9  25   4     1464.85     1753.20    257.42 o
  -8  25   4      122.21      101.41    213.08 o
  -7  25   4        1.06       16.62    206.96 o
  -6  25   4      204.52      220.61    206.57 o
  -5  25   4       64.55       60.06    215.40 o
  -4  25   4      198.93      278.35    224.37 o
  -3  25   4       26.59      119.57    363.07 o
  -2  25   4     1211.37     1743.02    382.21 o
  -1  25   4       19.17        0.00    406.91 o
   0  25   4       44.70      153.61    410.53 o
   1  25   4      273.83      161.51    410.43 o
 -10  26   4      378.90      403.13    237.09 o
  -9  26   4      293.21      385.06    236.07 o
  -8  26   4      796.18      714.95    240.03 o
  -7  26   4      138.98      117.56    216.46 o
  -6  26   4       55.75       73.82    207.45 o
  -5  26   4      309.79      272.15    201.85 o
  -4  26   4        2.21        0.00    396.53 o
  -3  26   4       49.35        0.00    341.14 o
  -2  26   4       21.57       77.73    405.39 o
   4 -27   5       13.12       74.24    306.18 o
   5 -27   5      575.61      898.08    373.99 o
   6 -27   5       65.83      402.13    371.08 o
   7 -27   5      232.28      399.81    349.35 o
   0 -26   5      418.74      226.14    239.06 o
   1 -26   5       63.72        4.74    219.89 o
   2 -26   5      456.01      426.63    221.42 o
   3 -26   5      768.16      660.77    230.40 o
   4 -26   5       53.61      113.10    216.95 o
   5 -26   5      152.02      179.89    197.52 o
   6 -26   5      572.29      627.01    219.80 o
  -2 -25   5       68.06       43.45    246.37 o
  -1 -25   5        9.78        0.00    243.36 o
   0 -25   5     1075.65     1316.89    232.06 o
   1 -25   5      426.58      602.54    221.58 o
   2 -25   5      306.14      330.85    204.42 o
   3 -25   5      298.09      309.75    218.56 o
   4 -25   5      419.31      414.42    213.74 o
   5 -25   5      131.02      146.09    207.89 o
   6 -25   5        0.77      155.34    210.00 o
   7 -25   5      770.86      731.55    236.19 o
   8 -25   5        0.33        0.00    206.26 o
  10 -25   5      230.58       94.67    287.70 o
  11 -25   5      831.19      846.54    193.99 o
  12 -25   5        1.58        0.00    209.82 o
  13 -25   5       49.21       30.16    199.03 o
  -4 -24   5       13.75        0.00    233.14 o
  -3 -24   5      189.23        0.00    237.27 o
  -2 -24   5      250.77      255.10    226.65 o
  -1 -24   5        5.21        0.00    212.08 o
   0 -24   5      515.07      656.47    214.88 o
   1 -24   5     1868.72     2224.63    447.73 o
   2 -24   5      301.12      302.32    261.26 o
   3 -24   5        9.24       62.68    213.81 o
   4 -24   5      540.60      314.29    186.18 o
   5 -24   5       33.32        0.00    271.47 o
   6 -24   5      130.25      119.91    246.63 o
   7 -24   5       77.64      122.76    177.93 o
   8 -24   5     1327.81     1116.45    198.62 o
   9 -24   5      295.48      182.09    138.46 o
  10 -24   5      221.75       46.44    118.23 o
  11 -24   5      464.13      372.24    171.53 o
  12 -24   5     1215.76     1016.67    199.79 o
  13 -24   5       13.24        0.00    170.49 o
  14 -24   5      314.00      171.95    211.40 o
  -5 -23   5        9.24        0.00    247.97 o
  -4 -23   5     1110.77     1051.48    239.04 o
  -3 -23   5       70.93        0.00    209.87 o
  -2 -23   5      524.80      612.10    230.63 o
  -1 -23   5       61.39      117.36    207.98 o
   0 -23   5      118.07      248.57    224.26 o
   1 -23   5      254.56      461.28    225.57 o
   2 -23   5     3891.25     4295.97    256.82 o
   3 -23   5     1448.09     1604.89    234.46 o
   4 -23   5       25.32        0.00    241.94 o
   5 -23   5     1161.40      853.50    238.71 o
   6 -23   5      134.64       98.58    170.77 o
   7 -23   5      246.57      192.97    166.54 o
   8 -23   5        9.01        0.00    112.62 o
   9 -23   5      786.10      722.51    116.74 o
  10 -23   5      223.97      143.41    129.65 o
  11 -23   5      365.30      248.88    148.15 o
  12 -23   5      511.68      414.18    202.00 o
  13 -23   5     1557.05     1537.28    232.14 o
  14 -23   5       32.02       65.36    189.83 o
  15 -23   5      139.36       82.17    224.60 o
  -7 -22   5      834.08      894.18    263.68 o
  -6 -22   5       19.23        0.00    221.81 o
  -5 -22   5      278.03       80.51    226.84 o
  -4 -22   5       50.96        0.00    238.73 o
  -3 -22   5      983.95      846.43    252.74 o
  -2 -22   5        5.38        0.00    208.72 o
  -1 -22   5      931.97      973.15    240.92 o
   0 -22   5       60.98       71.46    219.06 o
   1 -22   5      221.03      147.04    207.93 o
   2 -22   5      105.41      183.17    182.32 o
   3 -22   5     1946.53     2301.04    419.69 o
   4 -22   5     1678.10     1264.75    278.61 o
   5 -22   5        5.52        0.00    189.30 o
   6 -22   5     3021.62     3116.53    211.60 o
   7 -22   5       36.52       30.55    106.40 o
   8 -22   5       46.33       44.41    110.32 o
   9 -22   5       43.13        0.00    100.10 o
  10 -22   5      636.90      507.60    130.77 o
  11 -22   5       92.44       83.97    126.07 o
  12 -22   5      513.67      401.43    199.93 o
  13 -22   5      772.28      615.25    199.69 o
  14 -22   5      714.71      571.59    200.49 o
  15 -22   5        0.04        0.00    218.78 o
  16 -22   5       35.76      108.85    225.78 o
  -8 -21   5       21.66        0.00    228.85 o
  -7 -21   5       21.44        0.00    237.84 o
  -6 -21   5     1106.23     1142.58    238.12 o
  -5 -21   5       58.01        0.09    216.26 o
  -4 -21   5     1676.45     1800.18    238.52 o
  -3 -21   5      123.92      281.84    199.26 o
  -2 -21   5      822.61     1022.95    230.02 o
  -1 -21   5      494.21      462.65    216.05 o
   0 -21   5     1550.14     1784.49    228.24 o
   1 -21   5      566.39      459.96    198.66 o
   2 -21   5       79.87       93.81    190.74 o
   3 -21   5      756.31      717.51    238.64 o
   4 -21   5       12.97        0.00    171.92 o
   5 -21   5      806.56      575.60    188.07 o
   6 -21   5       52.17        0.00     98.37 o
   7 -21   5     4717.98     4814.24    150.47 o
   8 -21   5        2.54       15.15    101.54 o
   9 -21   5       81.72       60.79    102.95 o
  10 -21   5      138.86       87.69    114.84 o
  11 -21   5     2544.57     2727.44    167.33 o
  12 -21   5      157.71       48.38    184.85 o
  13 -21   5      473.13      436.05    210.22 o
  14 -21   5     1493.08     1459.70    208.86 o
  15 -21   5       67.82       42.88    203.31 o
  16 -21   5        0.66        0.00    204.51 o
  17 -21   5       21.43       76.03    229.15 o
  -9 -20   5      661.85      535.56    232.09 o
  -8 -20   5       22.74        0.00    227.50 o
  -7 -20   5        0.74        0.00    201.57 o
  -6 -20   5       76.45        0.00    236.93 o
  -5 -20   5     1269.84     1079.55    226.90 o
  -4 -20   5        8.11       70.00    214.72 o
  -3 -20   5     3027.84     3079.04    265.31 o
  -2 -20   5       20.60       50.25    203.82 o
  -1 -20   5     2334.82     1924.28    220.76 o
   0 -20   5      130.91      257.95    194.99 o
   1 -20   5     2225.98     2294.58    231.92 o
   2 -20   5     1800.49     2182.15    221.93 o
   3 -20   5        7.56       24.19    241.19 o
   4 -20   5     1521.92     1428.25    186.54 o
   5 -20   5      320.93      274.64    119.42 o
   6 -20   5       16.73        0.00    119.79 o
   7 -20   5      131.77       18.11    103.17 o
   8 -20   5     6369.47     6584.43    167.62 o
   9 -20   5       59.40      104.58    102.76 o
  10 -20   5      408.00      360.19    106.90 o
  11 -20   5       10.55       66.37    152.79 o
  12 -20   5     2787.46     2385.96    216.51 o
  13 -20   5      304.31      235.11    198.69 o
  14 -20   5      403.46      345.23    199.27 o
  15 -20   5     1696.33     1754.28    252.37 o
  16 -20   5       90.81        0.00    196.84 o
  17 -20   5      181.78      203.15    223.29 o
  18 -20   5       96.16      151.97    208.86 o
 -10 -19   5      166.38      138.12    201.55 o
  -9 -19   5      295.31      281.22    208.69 o
  -8 -19   5     1019.66      969.85    238.03 o
  -7 -19   5       59.17       19.00    213.91 o
  -6 -19   5       35.18        0.00    205.67 o
  -5 -19   5      418.48      292.07    212.12 o
  -4 -19   5     1153.87     1125.21    226.03 o
  -3 -19   5        1.79       60.59    197.09 o
  -2 -19   5     3742.80     3936.62    249.60 o
  -1 -19   5       35.14       32.44    186.69 o
   0 -19   5     1552.52     1571.61    210.60 o
   1 -19   5       18.58       28.96    172.85 o
   2 -19   5      594.82      420.05    227.52 o
   3 -19   5     2187.92     2207.33    317.67 o
   4 -19   5       39.82        0.00    114.68 o
   5 -19   5     3214.25     3091.65    151.70 o
   6 -19   5      552.61      418.37    119.50 o
   7 -19   5      320.48      299.81    102.77 o
   8 -19   5        3.98        0.00    102.22 o
   9 -19   5     5868.14     5999.53    163.26 o
  10 -19   5      100.76      162.91     89.45 o
  11 -19   5      144.78      138.06    114.71 o
  12 -19   5      344.74      138.56    170.25 o
  13 -19   5      462.92      218.94    177.79 o
  14 -19   5       41.12       57.08    186.28 o
  15 -19   5       21.93       20.46    196.02 o
  16 -19   5     1222.90     1118.72    231.37 o
  17 -19   5        9.52        0.00    205.91 o
  18 -19   5      702.50      852.83    250.74 o
 -11 -18   5      317.95      296.20    199.11 o
 -10 -18   5      182.87       66.25    202.13 o
  -9 -18   5      135.62      109.22    211.17 o
  -8 -18   5       86.98        0.00    227.22 o
  -7 -18   5     2435.10     2503.58    254.53 o
  -6 -18   5       78.85      106.69    199.43 o
  -5 -18   5      922.28      802.91    209.95 o
  -4 -18   5       21.60        0.00    192.15 o
  -3 -18   5     2635.60     2589.56    233.45 o
  -2 -18   5       80.27      205.41    202.03 o
  -1 -18   5     3826.78     3862.66    241.78 o
   0 -18   5     1353.20     1327.32    199.42 o
   1 -18   5      174.60      202.54    168.91 o
   2 -18   5      222.50      102.98    219.94 o
   3 -18   5      546.94      508.56    110.89 o
   4 -18   5     2900.12     2797.93    168.44 o
   5 -18   5      386.74      255.24    114.03 o
   6 -18   5     9044.29     9740.38    208.78 o
   7 -18   5      140.93        0.69     97.25 o
   8 -18   5       73.36       17.21     99.88 o
   9 -18   5      186.15      165.23    102.53 o
  10 -18   5     6132.42     5993.01    136.60 o
  11 -18   5      647.47      468.41    120.76 o
  12 -18   5        9.09        0.00    121.42 o
  13 -18   5     1118.18     1019.70    137.42 o
  14 -18   5      851.39      750.87    212.76 o
  15 -18   5        1.24       43.10    198.87 o
  16 -18   5       52.17        0.00    215.49 o
  17 -18   5      904.86      937.12    241.76 o
  18 -18   5       30.62       44.80    205.87 o
  19 -18   5      444.41      518.96    303.77 o
 -12 -17   5       27.85       31.27    214.21 o
 -11 -17   5       61.63      189.82    193.75 o
 -10 -17   5     1108.96     1308.27    228.80 o
  -9 -17   5       87.41      137.10    213.40 o
  -8 -17   5       68.32       74.40    215.76 o
  -7 -17   5      663.40      586.15    199.59 o
  -6 -17   5     1971.43     1755.96    253.08 o
  -5 -17   5      263.85      188.28    205.31 o
  -4 -17   5     1065.79      905.11    201.28 o
  -3 -17   5       29.78       39.04    192.72 o
  -2 -17   5     9468.16     9603.69    302.19 o
  -1 -17   5       84.66      101.85    185.96 o
   0 -17   5     2842.01     2993.33    219.28 o
   1 -17   5     1942.74     2188.05    203.54 o
   2 -17   5      929.41      751.60    119.74 o
   3 -17   5     2276.42     2170.71    132.04 o
   4 -17   5     3176.98     3234.51    143.99 o
   5 -17   5     2685.58     2678.28    140.05 o
   6 -17   5      437.08      392.88    110.63 o
   7 -17   5    10824.48    10561.04    176.25 o
   8 -17   5       14.36        0.00     98.58 o
   9 -17   5     2430.64     2583.26    124.51 o
  10 -17   5       16.24       23.03     83.31 o
  11 -17   5     4534.83     5013.11    178.16 o
  12 -17   5      325.04      298.61    123.84 o
  13 -17   5       42.18        3.23    124.62 o
  14 -17   5     1930.54     1862.66    158.88 o
  15 -17   5     1525.06     1532.88    164.02 o
  16 -17   5        0.04      149.55    212.01 o
  17 -17   5      141.83      182.56    203.82 o
  18 -17   5      377.93      337.74    230.94 o
  19 -17   5        6.54        0.97    324.29 o
 -13 -16   5        1.94        0.00    372.82 o
 -12 -16   5     1307.48     1436.83    241.53 o
 -11 -16   5      603.31      974.44    224.36 o
 -10 -16   5      166.89      181.36    204.90 o
  -9 -16   5     1455.06     1259.86    222.09 o
  -8 -16   5      482.18      260.35    198.56 o
  -7 -16   5      676.68      427.30    191.96 o
  -6 -16   5     1888.24     1885.44    213.40 o
  -5 -16   5     3117.97     3657.30    241.44 o
  -4 -16   5       39.89       11.58    181.25 o
  -3 -16   5     1934.44     2184.76    217.16 o
  -2 -16   5      317.28      420.74    183.45 o
  -1 -16   5     6500.93     6344.73    258.77 o
   0 -16   5      833.51      832.38    191.78 o
   1 -16   5     1588.61     1418.67    193.21 o
   2 -16   5     2820.49     2905.33    134.06 o
   3 -16   5      229.24      230.55    102.40 o
   4 -16   5    12085.63    12383.64    211.55 o
   5 -16   5     4101.94     4436.86    152.70 o
   6 -16   5     2453.58     2380.57    133.65 o
   7 -16   5      161.34      114.90     89.94 o
   8 -16   5     9020.31     8919.06    163.29 o
   9 -16   5       20.28        0.00     94.21 o
  10 -16   5      273.79      235.66     98.36 o
  11 -16   5      690.59      591.44    125.71 o
  12 -16   5     1105.46     1055.16    136.84 o
  13 -16   5       42.09        0.00    122.90 o
  14 -16   5      129.26      110.49    127.73 o
  15 -16   5     2864.52     2819.29    175.80 o
  16 -16   5      330.85      268.59    141.12 o
  17 -16   5       84.60      210.91    152.64 o
  18 -16   5        8.40        9.40    211.79 o
  19 -16   5      422.38      273.88    266.00 o
 -13 -15   5       61.30       64.18    208.06 o
 -12 -15   5      386.60      443.82    185.00 o
 -11 -15   5     1202.36     1107.87    205.77 o
 -10 -15   5      752.79      585.95    180.38 o
  -9 -15   5      271.19      432.26    264.59 o
  -8 -15   5     1466.60     1630.32    307.22 o
  -7 -15   5      401.57      329.68    194.18 o
  -6 -15   5     1223.58     1058.31    203.70 o
  -5 -15   5       16.96        0.00    184.82 o
  -4 -15   5     3266.99     3671.21    228.56 o
  -3 -15   5      506.97      421.08    189.00 o
  -2 -15   5     4005.41     4004.41    227.40 o
  -1 -15   5     2261.87     2451.36    288.73 o
   0 -15   5     1797.12     1669.22    122.58 o
   1 -15   5     2727.99     2807.51    364.54 o
   2 -15   5      151.44       42.89     93.56 o
   3 -15   5       51.52       83.71     96.14 o
   4 -15   5        2.91       21.57     97.22 o
   5 -15   5     8784.58     8206.77    207.10 o
   6 -15   5      180.29      148.49    103.39 o
   7 -15   5     7204.96     7528.55    147.27 o
   8 -15   5       35.63        0.00     89.83 o
   9 -15   5    13560.46    13800.32    188.22 o
  10 -15   5      718.52      734.05    124.28 o
  11 -15   5     2781.30     2978.33    153.45 o
  12 -15   5     1354.73     1073.67    133.12 o
  13 -15   5      490.07      394.91    126.34 o
  14 -15   5       34.88       20.04    130.26 o
  15 -15   5      526.61      348.60    141.75 o
  16 -15   5     3311.55     3777.15    199.57 o
  17 -15   5       28.25      124.60    149.29 o
  18 -15   5       34.91       54.28    181.99 o
  19 -15   5       22.44        0.00    285.74 o
  20 -15   5      779.70     1044.86    348.86 o
 -14 -14   5      846.49     1046.09    402.38 o
 -13 -14   5      181.63      188.98    182.24 o
 -12 -14   5      214.02      186.13    185.54 o
 -11 -14   5     1203.40     1180.78    214.93 o
 -10 -14   5     1179.65     1153.29    205.32 o
  -9 -14   5       83.28       90.92    179.85 o
  -8 -14   5     1164.06     1302.02    208.43 o
  -7 -14   5     4315.05     4822.71    248.01 o
  -6 -14   5     1181.29      915.06    189.91 o
  -5 -14   5      366.15      266.11    176.23 o
  -4 -14   5      569.30      528.16    182.76 o
  -3 -14   5     7560.80     8989.40    276.69 o
  -2 -14   5      542.46      508.52    179.30 o
  -1 -14   5    16055.02    16599.23    320.99 o
   0 -14   5     3259.44     3009.67    127.81 o
   1 -14   5     3024.34     2633.85    128.56 o
   2 -14   5     3370.64     3341.98    124.83 o
   3 -14   5     6313.35     7146.04    157.94 o
   4 -14   5     4149.42     4063.78    135.11 o
   5 -14   5     1863.71     1861.58    115.78 o
   6 -14   5     5011.76     4594.06    122.36 o
   7 -14   5      640.26      504.08     88.18 o
   8 -14   5     6554.93     6366.79    136.60 o
   9 -14   5        3.10        0.00     76.73 o
  10 -14   5     9073.26    10052.80    303.75 o
  11 -14   5      179.67      140.62    126.46 o
  12 -14   5      150.96       91.96    122.71 o
  13 -14   5      941.11      804.00    137.42 o
  14 -14   5     1009.31     1092.52    145.76 o
  15 -14   5       54.95       47.14    138.05 o
  16 -14   5      335.80      195.09    156.70 o
  17 -14   5     2650.02     2910.64    192.89 o
  18 -14   5       16.80        0.00    183.68 o
  19 -14   5       50.42       51.11    181.60 o
  20 -14   5       21.67      212.10    187.31 o
 -15 -13   5      167.18       66.79    312.92 o
 -14 -13   5       31.57       12.86    237.76 o
 -13 -13   5     1383.38     1109.62    175.58 o
 -12 -13   5      371.95      214.47    188.78 o
 -11 -13   5      437.79      243.97    190.89 o
 -10 -13   5     1224.87     1462.73    203.34 o
  -9 -13   5     2207.68     2047.62    309.95 o
  -8 -13   5      138.78       74.91    172.35 o
  -7 -13   5     5150.64     5096.29    444.32 o
  -6 -13   5     8161.49     7839.36    267.59 o
  -5 -13   5      958.80      678.74    180.97 o
  -4 -13   5      465.84      478.61    176.98 o
  -3 -13   5      143.08      199.60    166.38 o
  -2 -13   5     2445.22     2586.98    194.51 o
  -1 -13   5     3191.96     2878.70    117.47 o
   0 -13   5     7420.15     7255.96    143.26 o
   1 -13   5     4025.28     4179.18    139.07 o
   2 -13   5      669.55      808.85     92.85 o
   3 -13   5     8927.42     9102.11    174.43 o
   4 -13   5     5846.16     5807.79    147.14 o
   5 -13   5     5372.71     4732.77    113.84 o
   6 -13   5       27.44       18.27     77.17 o
   7 -13   5     4557.36     4390.28    116.54 o
   8 -13   5       72.59       62.12     79.91 o
   9 -13   5      834.10      870.36     81.65 o
  10 -13   5      704.41      665.28    118.84 o
  11 -13   5     2493.78     2757.62    153.71 o
  12 -13   5       33.41       69.80    125.93 o
  13 -13   5       40.07      120.82    125.53 o
  14 -13   5     1788.26     1912.70    151.39 o
  15 -13   5      575.29      479.31    133.94 o
  16 -13   5      203.62      109.51    145.65 o
  17 -13   5       72.11       53.35    195.06 o
  18 -13   5     2585.62     2608.46    358.67 o
  19 -13   5       18.93      106.07    175.70 o
  20 -13   5      512.41      676.54    200.09 o
 -15 -12   5        1.51      121.88    255.89 o
 -14 -12   5       15.57      172.79    238.82 o
 -13 -12   5      118.88       23.02    157.22 o
 -12 -12   5      942.28      670.56    171.96 o
 -11 -12   5      123.78       49.62    153.24 o
 -10 -12   5       85.57       98.12    154.13 o
  -9 -12   5     1376.20     1191.68    186.85 o
  -8 -12   5     3025.61     2842.43    363.17 o
  -7 -12   5      993.51      834.67    222.07 o
  -6 -12   5       44.52       28.45    157.88 o
  -5 -12   5    15671.32    17189.71    509.49 o
  -4 -12   5      506.92      507.97    173.02 o
  -3 -12   5       37.50      135.49    162.11 o
  -2 -12   5     2930.92     2929.22     94.73 o
  -1 -12   5      555.89      586.43     45.60 o
   0 -12   5     1000.93     1127.39    150.79 o
   1 -12   5     9715.30     9418.74    152.73 o
   2 -12   5    14233.30    13761.30    179.68 o
   3 -12   5     1242.69     1032.38     90.01 o
   4 -12   5     8279.29     8213.18    164.66 o
   5 -12   5     1850.48     1696.07     85.42 o
   6 -12   5    15436.81    15375.39    168.85 o
   7 -12   5       70.13       75.33     73.11 o
   8 -12   5     7061.56     7729.38    132.94 o
   9 -12   5        3.91        0.00     75.02 o
  10 -12   5      486.82      501.10    112.75 o
  11 -12   5     3060.89     3100.49    155.75 o
  12 -12   5    10444.11     9937.19    219.91 o
  13 -12   5     1434.04     1472.67    146.40 o
  14 -12   5      101.32      220.04    131.25 o
  15 -12   5     1249.68     1293.95    149.50 o
  16 -12   5      238.06      113.65    168.63 o
  17 -12   5       89.48       45.27    185.36 o
  18 -12   5       47.73      133.75    182.86 o
  19 -12   5     2933.89     2885.18    232.67 o
  20 -12   5        2.32        0.00    199.29 o
 -16 -11   5       20.28       18.51    276.64 o
 -15 -11   5     2122.17     2086.77    285.81 o
 -14 -11   5      174.90      335.94    252.90 o
 -13 -11   5      105.35       24.80    151.69 o
 -12 -11   5      278.79      360.58    155.94 o
 -11 -11   5     2663.72     2641.02    183.23 o
 -10 -11   5       21.26       26.88    151.00 o
  -9 -11   5      881.34     1098.46    159.20 o
  -8 -11   5     3684.15     3523.94    179.66 o
  -7 -11   5     1726.18     1682.09    182.71 o
  -6 -11   5        6.50       81.59    182.93 o
  -5 -11   5       32.57       55.86    152.24 o
  -4 -11   5    30414.57    31358.78    395.47 o
  -3 -11   5       54.22        0.00     45.95 o
  -2 -11   5     4040.59     4020.62    175.86 o
  -1 -11   5      200.36      120.18     34.46 o
   0 -11   5     5237.07     4922.43     82.73 o
   1 -11   5     7204.76     7854.73    217.03 o
   2 -11   5    28154.89    29729.40    216.39 o
   3 -11   5    24009.22    25530.10    232.27 o
   4 -11   5     1943.92     1517.08     78.00 o
   5 -11   5     6124.25     5962.89    109.68 o
   6 -11   5     3243.66     2880.01     91.32 o
   7 -11   5     7348.64     8456.32    130.01 o
   8 -11   5       90.55       57.27     64.62 o
   9 -11   5     7439.71     7874.81    203.23 o
  10 -11   5      753.16      556.74    116.30 o
  11 -11   5     2429.59     2206.43    143.71 o
  12 -11   5     6195.91     6104.23    191.41 o
  13 -11   5    10112.40    10090.30    229.32 o
  14 -11   5     1280.05     1058.01    146.82 o
  15 -11   5       67.16       61.55    136.04 o
  16 -11   5     2331.23     2178.75    197.52 o
  17 -11   5       84.85       95.68    173.55 o
  18 -11   5       51.88      122.00    201.04 o
  19 -11   5        0.21        0.00    215.74 o
  20 -11   5     1322.49     1001.87    231.14 o
 -16 -10   5      421.35      384.44    247.61 o
 -15 -10   5       27.16      117.72    264.82 o
 -14 -10   5     3289.88     2805.98    289.67 o
 -13 -10   5      589.62      421.72    162.39 o
 -12 -10   5      502.13      262.68    147.86 o
 -11 -10   5      339.90      315.98    142.06 o
 -10 -10   5     5678.17     5891.95    206.77 o
  -9 -10   5       67.51      136.12    138.81 o
  -8 -10   5     1452.36     1849.82    159.87 o
  -7 -10   5     7518.78     7824.65    210.79 o
  -6 -10   5      499.50      326.39    160.50 o
  -5 -10   5     1019.58     1214.89    166.63 o
  -4 -10   5     1204.10      852.55    160.91 o
  -3 -10   5     7430.58     7443.60    208.61 o
  -2 -10   5      173.90       88.21     49.28 o
  -1 -10   5     2772.97     2474.12     55.61 o
   0 -10   5      548.71      410.05     42.49 o
   1 -10   5     1854.84     1903.69     68.39 o
   2 -10   5     1890.92     1699.72     74.39 o
   3 -10   5    29391.89    32371.69    249.59 o
   4 -10   5    41160.01    38708.35    443.46 o
   5 -10   5      931.92      891.01     70.06 o
   6 -10   5    24035.48    22239.43    180.07 o
   7 -10   5       68.31       55.72     60.33 o
   8 -10   5     1381.01     1352.89     75.20 o
   9 -10   5       54.49       29.03     60.31 o
  10 -10   5      236.19      333.58    106.39 o
  11 -10   5      528.44      501.59    124.77 o
  12 -10   5     5958.36     6218.37    190.98 o
  13 -10   5     5905.04     5729.67    195.98 o
  14 -10   5     4343.80     4353.57    186.04 o
  15 -10   5      451.04      248.59    154.65 o
  16 -10   5       39.61       97.07    174.90 o
  17 -10   5     2508.85     2403.25    220.70 o
  18 -10   5       40.86       64.34    186.45 o
  19 -10   5      110.98      143.06    216.93 o
  20 -10   5       55.33       94.93    243.50 o
 -17  -9   5      667.80      695.52    279.14 o
 -16  -9   5        2.75      114.96    237.73 o
 -15  -9   5      130.02       76.97    236.27 o
 -14  -9   5        0.63        0.00    243.04 o
 -13  -9   5     1712.78     1419.44    168.42 o
 -12  -9   5        6.51       23.71    135.83 o
 -11  -9   5      596.30      617.55    147.08 o
 -10  -9   5      964.77     1049.33    148.95 o
  -9  -9   5     2433.87     2166.42    160.70 o
  -8  -9   5     1678.09     1741.47    149.67 o
  -7  -9   5       13.81        5.36    122.81 o
  -6  -9   5    20363.31    18722.01    261.84 o
  -5  -9   5        8.96        5.83     51.03 o
  -4  -9   5     5265.82     4384.45    250.12 o
  -3  -9   5       27.01       66.55     27.66 o
  -2  -9   5      344.01      337.36     34.47 o
  -1  -9   5      219.77      340.50     28.40 o
   0  -9   5    14042.84    13422.78    119.40 o
   1  -9   5    13151.63    13745.12    120.01 o
   2  -9   5    24645.04    25734.72    187.31 o
   3  -9   5     6127.05     6099.52    153.08 o
   4  -9   5     4488.36     4827.92     90.69 o
   5  -9   5    12097.49    10151.84    120.39 o
   6  -9   5     1178.93     1030.59     66.17 o
   7  -9   5     4273.48     4423.97     83.27 o
   8  -9   5       63.32       84.34     53.89 o
   9  -9   5      144.84      202.35     52.22 o
  10  -9   5      137.53      132.54    108.30 o
  11  -9   5     5995.77     5530.06    173.21 o
  12  -9   5      743.38      659.67    137.81 o
  13  -9   5      445.94      249.10    139.14 o
  14  -9   5     7261.56     7630.17    273.53 o
  15  -9   5      734.24      646.84    167.14 o
  16  -9   5      410.50      340.00    162.44 o
  17  -9   5      272.27      216.27    179.70 o
  18  -9   5     1423.38     1085.59    214.91 o
  19  -9   5       14.14        0.00    202.80 o
  20  -9   5      265.58      132.90    213.39 o
  21  -9   5       52.39        0.00    225.46 o
 -17  -8   5       43.87        0.00    247.11 o
 -16  -8   5     1961.43     1916.66    282.95 o
 -15  -8   5       55.19      101.90    225.30 o
 -14  -8   5       47.64       82.99    148.83 o
 -13  -8   5      104.02       18.36    135.11 o
 -12  -8   5     3755.24     3488.95    179.13 o
 -11  -8   5       15.46       12.04    133.43 o
 -10  -8   5      745.53      583.79    137.90 o
  -9  -8   5     3896.03     3725.96    172.13 o
  -8  -8   5     5288.58     5041.93    177.45 o
  -7  -8   5     4694.91     4769.48    164.86 o
  -6  -8   5      470.08      523.60    113.90 o
  -5  -8   5    24592.34    26476.78    650.23 o
  -4  -8   5     2312.92     2105.01    160.88 o
  -3  -8   5     8912.25     9825.63    350.08 o
  -2  -8   5     1282.73     1320.06    131.22 o
  -1  -8   5     9126.48     8269.76     68.51 o
   0  -8   5        1.17        7.10     33.74 o
   1  -8   5    17706.15    17652.05    243.21 o
   2  -8   5    53782.86    52768.36    224.50 o
   3  -8   5     7762.68     7227.45    113.42 o
   4  -8   5     1731.75     2158.52     85.28 o
   5  -8   5      424.67      293.80     69.61 o
   6  -8   5      326.26      337.80     74.38 o
   7  -8   5        8.68       31.28     73.53 o
   8  -8   5    20385.61    21290.23    231.06 o
   9  -8   5      576.65      555.71    103.16 o
  10  -8   5     8766.95     8139.70    254.70 o
  11  -8   5      183.47      241.27    122.38 o
  12  -8   5    10287.42     9990.79    480.72 o
  13  -8   5     2304.91     2670.18    192.77 o
  14  -8   5     1447.04     1517.50    188.34 o
  15  -8   5     2857.07     3665.23    215.34 o
  16  -8   5      296.94      207.26    174.05 o
  17  -8   5        3.31        0.00    190.37 o
[truncated: 1,222,162 more chars]
